# Supplementary material for: Heterogeneous nitrogen fixation rates confer energetic advantage and expanded ecological niche of unicellular diazotroph populations
Source: Commun Biol. 2020 Apr 14;3:172. doi: 10.1038/s42003-020-0894-4 (PMC7156374; doi:10.1038/s42003-020-0894-4)
Supplement: Supplementary file 2 — Supplementary Data [file 42003_2020_894_MOESM2_ESM.xlsx]

## Sheet: Fig.2
a) Crocosphaera				b) Cyanothece
time	15N/14N	13C/12C		time	15N/14N	13C/12C
0	0.00342993	0.00919382		0	0.00291731	0.00904379
0	0.0035808	0.008514		0	0.00412842	0.0100019
0	0.00360061	0.00901233		0	0.00417747	0.0102201
0	0.0030952	0.00808093		0	0.00397487	0.0102414
0	0.00362187	0.00975624		0	0.00344774	0.0102682
0	0.00360313	0.00842892		0	0.00317507	0.0103894
0	0.00343101	0.00891621		0	0.00339485	0.0105407
0	0.00347828	0.00906356		0	0.00370698	0.0105538
0	0.00343776	0.00857952		0	0.00380364	0.0106534
0	0.00352382	0.00922084		0	0.00372221	0.0107342
0	0.00351943	0.00762032		0	0.0034176	0.0107363
0	0.00343219	0.00876549		0	0.00379047	0.0107444
0	0.00333832	0.00831574		0	0.00363544	0.010794
0	0.00341518	0.00841043		0	0.00346258	0.0108101
0	0.00381122	0.00815055		0	0.00366884	0.0108278
0	0.00341573	0.00803073		0	0.00350938	0.0108417
0	0.00337002	0.00834612		0	0.00354778	0.0108609
0	0.00337626	0.00885505		0	0.00370123	0.0108751
0	0.00335173	0.0085599		0	0.00356857	0.0108928
0	0.0034113	0.0091408		0	0.00347344	0.0109053
1	0.00341023	0.00874749		0	0.0036435	0.0109108
1	0.00335471	0.00884956		0	0.00371204	0.0109178
1	0.00346181	0.00902614		0	0.0036043	0.0109233
1	0.00353601	0.00924866		0	0.00374434	0.0109258
1	0.00365591	0.00924915		0	0.00363112	0.0109348
1	0.00333155	0.00791778		0	0.00360804	0.0109438
1	0.00323297	0.00891614		0	0.00370654	0.0109567
1	0.00345259	0.00884897		0	0.00369962	0.0109661
1	0.00347079	0.00910509		0	0.00352623	0.0109703
1	0.00328917	0.00854356		0	0.00386689	0.0109736
1	0.00349644	0.00832255		0	0.00370582	0.0109743
1	0.00349097	0.00847933		0	0.00369472	0.0109762
1	0.00346123	0.00946482		0	0.00371592	0.0109796
1	0.0035302	0.0087981		0	0.00367428	0.0109883
2	0.0030354	0.00796843		0	0.00374473	0.0110206
2	0.00351033	0.00865266		0	0.00365565	0.011021
2	0.00352114	0.0088251		0	0.00365741	0.0110312
2	0.00361777	0.00941124		0	0.00387568	0.0110473
2	0.00330052	0.00821197		0	0.00369743	0.011054
2	0.00319693	0.0078905		0	0.00349719	0.0110545
2	0.00335772	0.00854238		0	0.00357286	0.0110573
2	0.00341527	0.00815654		0	0.00347131	0.0110611
2	0.00336079	0.0085148		0	0.003731	0.0110869
2	0.00339219	0.0088845		0	0.00328998	0.0110998
2	0.00346403	0.008176		0	0.00379255	0.0111059
2	0.00333554	0.00840463		0	0.00351624	0.0111217
2	0.00339079	0.00899482		0	0.00371147	0.0111345
2	0.00336906	0.00864811		0	0.00365196	0.0111378
2	0.00349398	0.00883521		0	0.00370659	0.0111634
3	0.00335245	0.00904825		0	0.00359864	0.011167
3	0.00347303	0.00960478		0	0.00345931	0.0111672
3	0.00339731	0.00885258		0	0.00379734	0.0111728
3	0.00345206	0.00846493		0	0.00377904	0.0111782
3	0.00345702	0.00922688		0	0.00368948	0.011188
3	0.00348081	0.00911732		0	0.00356786	0.0112041
3	0.00350264	0.00942309		0	0.00344529	0.0112049
3	0.00320629	0.00869331		0	0.00373995	0.0112109
3	0.00352814	0.00809482		0	0.00356148	0.0112202
3	0.00355282	0.00790414		0	0.00373704	0.0112323
3	0.00361986	0.00842046		0	0.00359988	0.011259
3	0.00355426	0.00873063		0	0.00359195	0.0112652
3	0.00345315	0.00867089		0	0.00364665	0.0112903
3	0.00357801	0.0091677		0	0.00366357	0.0113279
3	0.00348956	0.00872712		0	0.00360288	0.0113729
4	0.00362028	0.00930662		0	0.00374211	0.0113944
4	0.00429848	0.00934439		0	0.00375418	0.0113986
4	0.0035167	0.00956514		0	0.0035865	0.011403
4	0.0040651	0.00943748		0	0.00361068	0.0114287
4	0.00372804	0.00936699		0	0.00371168	0.0114479
4	0.00376836	0.0095726		0	0.0034444	0.0114622
4	0.00353767	0.00963236		0	0.00353062	0.0114719
4	0.00342897	0.00927599		0	0.00379566	0.0115042
4	0.00360462	0.00919455		0	0.0035272	0.0115104
4	0.00356496	0.00955863		0	0.00381265	0.0115239
4	0.00422266	0.00883517		0	0.00362037	0.0115728
4	0.00412971	0.00912		0	0.0034046	0.0116024
4	0.00402365	0.00930965		0	0.00398684	0.0116532
4	0.00457093	0.00867164		0	0.0033221	0.0118624
5	0.00357791	0.00901335		2	0.00366331	0.010135
5	0.00360888	0.00938611		2	0.00369641	0.0102625
5	0.00354285	0.00922652		2	0.00331667	0.0103877
5	0.00483652	0.00907046		2	0.0037865	0.0105054
5	0.00386472	0.00993245		2	0.00369245	0.010507
5	0.00371303	0.0106619		2	0.00471171	0.010524
5	0.00366778	0.00907997		2	0.00403463	0.0106234
5	0.0036113	0.00933508		2	0.00348323	0.0106254
5	0.00379197	0.00806361		2	0.00350857	0.010637
5	0.00373081	0.0100381		2	0.00386157	0.0106631
5	0.00404413	0.00854567		2	0.00357197	0.0107052
6	0.00356532	0.00855406		2	0.00362227	0.0107459
6	0.00529448	0.00869097		2	0.0038578	0.0107598
6	0.00469826	0.00979368		2	0.00396178	0.0107642
6	0.00364551	0.009207		2	0.00544283	0.0107842
6	0.00357625	0.00949088		2	0.00391379	0.010801
6	0.00325248	0.00856441		2	0.00392363	0.010821
6	0.00515928	0.00860763		2	0.00370709	0.0108334
6	0.0034345	0.00898736		2	0.0037577	0.0108393
6	0.00619257	0.00865071		2	0.00386512	0.010857
6	0.00434855	0.00843685		2	0.00436876	0.0108667
6	0.00498993	0.00823186		2	0.00812665	0.0108781
6	0.00652208	0.00845992		2	0.00391941	0.0108925
6	0.00556476	0.00881096		2	0.00378608	0.0108942
6	0.00346879	0.00877127		2	0.0033427	0.0108947
6	0.00354949	0.00901984		2	0.00424198	0.0109069
6	0.00350855	0.00857153		2	0.00363629	0.0109186
7	0.00587192	0.00856899		2	0.00376025	0.0109191
7	0.003793	0.00921822		2	0.0038008	0.0109204
7	0.00702793	0.00902526		2	0.00589504	0.010924
7	0.00537145	0.00886732		2	0.00522698	0.0109267
7	0.00622094	0.00924422		2	0.00345332	0.0109308
7	0.00371017	0.0094827		2	0.00365742	0.010932
7	0.00625822	0.00891361		2	0.0035741	0.0109356
7	0.00574521	0.00897623		2	0.00369402	0.0109357
7	0.00366485	0.0092947		2	0.00366856	0.0109497
7	0.00336096	0.00905418		2	0.00504036	0.010957
8	0.00335324	0.00893562		2	0.00561483	0.0109633
8	0.00337954	0.00900849		2	0.00357087	0.0109652
8	0.0033372	0.0093136		2	0.0041285	0.0109742
8	0.00334203	0.00910547		2	0.00436233	0.0109798
8	0.00329635	0.00850483		2	0.00371325	0.0109869
8	0.00570244	0.00917014		2	0.00372735	0.010987
8	0.00390087	0.00890475		2	0.00395472	0.0109878
8	0.00560422	0.0089574		2	0.0138713	0.0109887
8	0.00345774	0.00854488		2	0.0037359	0.0109994
8	0.00389354	0.00871129		2	0.00377633	0.0110192
8	0.00677566	0.009079		2	0.00373258	0.0110247
8	0.00529255	0.00849562		2	0.00401955	0.0110367
8	0.00332779	0.00855775		2	0.00438205	0.0110514
8	0.0034707	0.00926272		2	0.00373473	0.0110528
8	0.00638698	0.00907619		2	0.00398334	0.0110562
8	0.00348203	0.00906595		2	0.00387938	0.0110574
9	0.00354753	0.00905847		2	0.0037527	0.0110588
9	0.00452032	0.00933681		2	0.00468576	0.0110668
9	0.00691988	0.00939575		2	0.00398643	0.0110729
9	0.00369315	0.00891458		2	0.00373966	0.0110818
9	0.00700685	0.00907382		2	0.00339188	0.0110852
9	0.00367588	0.00948553		2	0.00370639	0.0110937
9	0.00745083	0.00949493		2	0.0032588	0.0110971
9	0.00634861	0.00941217		2	0.00366163	0.0111026
9	0.00378445	0.00940567		2	0.00851757	0.0111082
9	0.0038403	0.00941322		2	0.00607458	0.0111083
9	0.00764012	0.00951393		2	0.0079116	0.0111106
9	0.00474347	0.00947109		2	0.00346152	0.0111108
9	0.00366825	0.00904745		2	0.00351605	0.0111197
9	0.00431093	0.00869613		2	0.00373836	0.0111238
9	0.00358204	0.00926275		2	0.00414604	0.0111311
9	0.00363247	0.00925503		2	0.00568573	0.0111362
9	0.0034367	0.0095988		2	0.00391731	0.0111367
9	0.00355556	0.00928987		2	0.00365807	0.0111372
9	0.00362744	0.00915706		2	0.00381455	0.0111542
9	0.00748269	0.0094714		2	0.00659196	0.0111571
9	0.00380215	0.00915127		2	0.00408687	0.0111593
9	0.00725218	0.00928053		2	0.00358087	0.0111613
10	0.0033916	0.00840612		2	0.0040105	0.0111708
10	0.00357697	0.00885441		2	0.00946622	0.0111773
10	0.0035764	0.00873919		2	0.00366593	0.0111786
10	0.00670609	0.00889454		2	0.00378373	0.011183
10	0.00546909	0.00871641		2	0.00355722	0.0111922
10	0.0036136	0.0094647		2	0.00385876	0.0111952
10	0.00359863	0.00916112		2	0.0142924	0.0111972
10	0.00353779	0.00906365		2	0.00764182	0.0112137
10	0.00389851	0.00863676		2	0.00461163	0.0112206
10	0.00405369	0.00890658		2	0.00461163	0.0112206
10	0.00692707	0.00907095		2	0.00405012	0.011223
10	0.00662864	0.00887096		2	0.00339412	0.0112386
10	0.00380388	0.00921168		2	0.00374183	0.0112428
11	0.00429219	0.00839103		2	0.00422305	0.0112469
11	0.00685342	0.00868564		2	0.00856897	0.01126
11	0.0034011	0.00861798		2	0.00603544	0.011273
11	0.00687439	0.00871506		2	0.0041897	0.0112811
11	0.00352216	0.00859112		2	0.0109855	0.0112842
11	0.00520548	0.00883354		2	0.00455203	0.0112918
11	0.00351411	0.00854323		2	0.00362931	0.0112966
11	0.00628979	0.00900623		2	0.00381746	0.0113081
11	0.008049	0.00873998		2	0.00348815	0.0113122
11	0.0074607	0.00911532		2	0.00362915	0.0113227
11	0.00748083	0.00892832		2	0.00519949	0.0113362
11	0.00810751	0.00892234		2	0.00345713	0.0113493
12	0.00598796	0.00860165		2	0.00403619	0.011351
12	0.00352995	0.00895102		2	0.0055809	0.0113645
12	0.00855098	0.009166		2	0.00478907	0.0113774
12	0.00365235	0.00947095		2	0.00713312	0.0113774
12	0.0037189	0.00894018		2	0.00638176	0.0113817
12	0.00654533	0.00917932		2	0.00371429	0.0113926
12	0.0044123	0.00970603		2	0.00371429	0.0113926
12	0.00464734	0.00882349		2	0.00358006	0.0114013
12	0.00817145	0.0090922		2	0.0108695	0.0114027
12	0.00645875	0.00913693		2	0.00371181	0.0114086
12	0.00646171	0.00895826		2	0.00363592	0.0114093
12	0.00350155	0.00914242		2	0.00381469	0.0114136
12	0.00866179	0.00920896		2	0.00934662	0.0114301
12	0.00667605	0.00900405		2	0.00498497	0.0114416
12	0.00896541	0.0093409		2	0.0040413	0.0114514
12	0.00780808	0.00929045		2	0.0125416	0.0114536
12	0.00384833	0.0095808		2	0.00348551	0.011455
12	0.00722247	0.00941744		2	0.00370639	0.0114634
13	0.00775597	0.00881692		2	0.0037896	0.011481
13	0.00939828	0.00889162		2	0.00612176	0.0114815
13	0.00815315	0.00909512		2	0.00367071	0.0114858
13	0.00926207	0.00886271		2	0.00389122	0.0114899
13	0.0068671	0.00897599		2	0.00500018	0.0114913
13	0.00750135	0.00863719		2	0.00438835	0.011519
13	0.00347778	0.00875484		2	0.00400081	0.0115484
13	0.00359221	0.00900275		2	0.00390215	0.0115654
13	0.00362224	0.00916441		2	0.00329416	0.0115698
14	0.00364671	0.00833256		2	0.00382775	0.011572
14	0.00706684	0.00881998		2	0.00381318	0.0115797
14	0.00381921	0.00862603		2	0.00575105	0.0115898
14	0.00712217	0.00872012		2	0.00957862	0.0115935
14	0.00670389	0.00852113		2	0.00532006	0.0116048
14	0.00337355	0.00827915		2	0.00390488	0.0116165
14	0.00594248	0.00823328		2	0.0120096	0.01164
14	0.00409832	0.00860483		2	0.00360132	0.0116462
14	0.00343119	0.00842927		2	0.00758406	0.0116788
14	0.00323184	0.00857496		2	0.00360143	0.0117307
14	0.00331109	0.00906743		2	0.0039771	0.011748
14	0.00405972	0.00896973		2	0.0063696	0.0118208
14	0.00745149	0.00866637		2	0.00384852	0.0119467
14	0.00373107	0.00858107		2	0.00744546	0.0119596
14	0.00355615	0.00891451		2	0.00378588	0.0159907
14	0.00762128	0.00889666		2	0.00372224	0.0172928
14	0.00350033	0.0091032		2	0.00373395	0.0206464
14	0.00732705	0.00890028		4	0.00449853	0.00915955
14	0.00816998	0.00918377		4	0.0031618	0.00977474
14	0.00374576	0.00881329		4	0.00419215	0.00991057
14	0.00351667	0.00888031		4	0.00435412	0.0100227
15	0.00332837	0.00810854		4	0.00381915	0.0100276
15	0.00336052	0.00819862		4	0.00413338	0.0100429
15	0.00351401	0.00848685		4	0.00420586	0.010089
15	0.00677027	0.0100393		4	0.00674449	0.0101032
15	0.00572119	0.00859687		4	0.00382417	0.0101439
15	0.00353587	0.00831032		4	0.00387917	0.0101582
15	0.00752682	0.0093726		4	0.00466923	0.0101603
15	0.00340977	0.00923427		4	0.00376318	0.0101633
15	0.0033401	0.00879115		4	0.0111114	0.0102153
15	0.00515293	0.00851026		4	0.00350877	0.0102179
15	0.00338812	0.00796052		4	0.0100649	0.0102307
15	0.00356413	0.00882227		4	0.0100649	0.0102307
15	0.00342568	0.00850581		4	0.00400359	0.0102354
15	0.00336576	0.00885873		4	0.0057236	0.0102621
15	0.00540509	0.00820812		4	0.00728115	0.0102662
15	0.00360524	0.00896506		4	0.00432205	0.0102805
15	0.0035066	0.00812624		4	0.00393	0.0102992
15	0.0068402	0.00845559		4	0.00371246	0.0103116
15	0.00345774	0.00808699		4	0.007068	0.0103232
15	0.00637455	0.00857692		4	0.00440604	0.0103301
15	0.0061019	0.00955476		4	0.00386295	0.0103383
15	0.00363208	0.00849967		4	0.00457304	0.0103681
15	0.00350304	0.0080998		4	0.00425485	0.0103691
15	0.00398533	0.00896345		4	0.00578782	0.0103774
15	0.00538301	0.00882936		4	0.00365711	0.0103905
15	0.00340426	0.00902887		4	0.00356938	0.010403
15	0.0071009	0.00885608		4	0.00344429	0.0104115
15	0.00348238	0.00887415		4	0.00395109	0.0104442
15	0.00451184	0.00894172		4	0.00407627	0.0104521
15	0.00343503	0.00888234		4	0.00354402	0.0104588
15	0.00338781	0.00944138		4	0.00390008	0.0104731
15	0.00353166	0.00882706		4	0.0071924	0.0104845
15	0.00354558	0.00869364		4	0.00498976	0.0104961
17	0.00570095	0.00893354		4	0.00410227	0.0104983
17	0.00343753	0.00870178		4	0.00770484	0.0105067
17	0.00594825	0.0094043		4	0.00460086	0.0105685
17	0.00339109	0.00929135		4	0.00442772	0.0105744
17	0.00359927	0.00869242		4	0.00383749	0.0105748
17	0.00553288	0.00957208		4	0.00788723	0.0105772
17	0.00359851	0.00893148		4	0.0036678	0.0106202
17	0.0033802	0.00813096		4	0.00491704	0.0106439
17	0.0060168	0.00840017		4	0.00713422	0.0106553
17	0.00347149	0.00845089		4	0.00408864	0.0106651
17	0.00392533	0.00935666		4	0.00930487	0.0106729
17	0.00591478	0.00916385		4	0.004845	0.0106897
17	0.00577058	0.00914677		4	0.0116718	0.0107346
17	0.00730982	0.00896497		4	0.00815865	0.0107537
17	0.00799251	0.00888378		4	0.00386036	0.0107588
17	0.00457731	0.00938076		4	0.00396452	0.0107692
17	0.00710527	0.0100906		4	0.010238	0.0107835
17	0.00402153	0.00888424		4	0.00577807	0.0108028
17	0.00371568	0.00900085		4	0.00350979	0.0108049
17	0.00685839	0.00907804		4	0.00481875	0.0108078
17	0.00449194	0.00898228		4	0.00349365	0.0108099
17	0.0033624	0.00859965		4	0.00365151	0.0108655
17	0.00622024	0.00975248		4	0.00390826	0.0108718
17	0.00337108	0.00911646		4	0.00405457	0.0108723
17	0.00387235	0.00911265		4	0.00809747	0.0108806
17	0.00633701	0.00931516		4	0.00346827	0.010885
17	0.00386986	0.0089997		4	0.0142636	0.0109005
17	0.00372738	0.00865018		4	0.0037562	0.0109074
17	0.00738314	0.00956334		4	0.00349406	0.0109115
17	0.00453822	0.00944233		4	0.0139584	0.0109141
17	0.00755783	0.00964878		4	0.0139584	0.0109141
17	0.00585578	0.00928243		4	0.00351734	0.0109319
17	0.0087166	0.00927203		4	0.0068882	0.0109352
17	0.00771221	0.00973335		4	0.00352605	0.0109412
17	0.00455186	0.00967097		4	0.00535084	0.0109486
17	0.00368915	0.00896257		4	0.0158646	0.0109727
17	0.00349492	0.00906531		4	0.00411999	0.010978
17	0.00689857	0.0100654		4	0.00378317	0.0109903
18	0.00818775	0.0103708		4	0.00402146	0.0110026
18	0.00894444	0.0103169		4	0.00387961	0.0110095
18	0.00361263	0.00876009		4	0.00414588	0.0110163
18	0.00729417	0.00949868		4	0.00353572	0.0110431
18	0.00335409	0.00867723		4	0.00441524	0.0110485
18	0.00360553	0.00964376		4	0.00361051	0.0110575
18	0.00347149	0.00868381		4	0.00651294	0.0110709
18	0.00361236	0.00881442		4	0.00651294	0.0110709
18	0.00722433	0.00935042		4	0.00378195	0.0110711
18	0.00350029	0.00860601		4	0.00390776	0.0110743
18	0.00384197	0.00877286		4	0.00658385	0.0110788
18	0.00705233	0.00947835		4	0.004271	0.0110918
18	0.00385239	0.00929035		4	0.00362626	0.0110965
18	0.00723067	0.00976739		4	0.0153388	0.0111106
18	0.00337293	0.00901562		4	0.00386317	0.0111121
18	0.003738	0.00924505		4	0.00400488	0.0111257
18	0.00347022	0.00914542		4	0.00702298	0.0111312
19	0.00774103	0.00878353		4	0.00494289	0.0111357
19	0.00938645	0.00886178		4	0.0184519	0.0111425
19	0.00815355	0.00901425		4	0.0124304	0.0111625
19	0.00919193	0.00897988		4	0.00418088	0.0111637
19	0.00306119	0.00883079		4	0.00423638	0.0111755
19	0.0032527	0.00872155		4	0.00561029	0.011183
19	0.00320363	0.00861453		4	0.00567952	0.0111879
19	0.00318833	0.00863256		4	0.00570227	0.0111951
19	0.00328022	0.00840525		4	0.0110186	0.0112557
19	0.0032408	0.00889637		4	0.00428105	0.0112625
19	0.00769923	0.0103011		4	0.0054492	0.0112675
19	0.00764107	0.00867959		4	0.00955337	0.0112722
19	0.0034045	0.00953292		4	0.00515184	0.0112742
19	0.00367856	0.00887784		4	0.00403365	0.0113038
19	0.00322877	0.00843362		4	0.00760721	0.0113085
19	0.00323646	0.00863568		4	0.00382011	0.011309
20	0.00549362	0.0107761		4	0.00414777	0.0113328
20	0.00672866	0.0107814		4	0.00398659	0.0113335
20	0.00515101	0.00951609		4	0.0045915	0.0113415
20	0.00355648	0.00929644		4	0.0113351	0.0113422
20	0.00350537	0.00920295		4	0.0106956	0.0113656
20	0.0066818	0.0114754		4	0.00368912	0.0113693
20	0.0068161	0.0112584		4	0.00487583	0.0113983
20	0.00655644	0.0116842		4	0.00376466	0.0113998
20	0.00701295	0.0114814		4	0.0107897	0.0114038
20	0.00360089	0.00893576		4	0.00403976	0.0114077
21	0.00362843	0.00989423		4	0.00348993	0.0114215
21	0.00359626	0.0106545		4	0.00348993	0.0114215
21	0.00368503	0.0106747		4	0.00412251	0.0114448
21	0.00382509	0.0108499		4	0.00394701	0.011445
21	0.00725296	0.0111017		4	0.0042596	0.0114479
21	0.00376567	0.0101024		4	0.0152463	0.0114556
21	0.00388647	0.0101925		4	0.00561941	0.0114655
21	0.00706436	0.0110105		4	0.00479249	0.0114706
21	0.00572149	0.011162		4	0.00699819	0.0114998
21	0.00796868	0.0117616		4	0.0154991	0.0115024
21	0.00796001	0.0110547		4	0.00320113	0.0115122
21	0.00846533	0.0113293		4	0.00438798	0.011568
22	0.00366075	0.00968806		4	0.00383066	0.0115813
22	0.00467948	0.0112399		4	0.00382062	0.0116093
22	0.00387961	0.00976661		4	0.0100412	0.0116283
22	0.0080621	0.0102053		4	0.00509748	0.0116425
22	0.00680795	0.0109361		4	0.00922009	0.0116588
22	0.00754124	0.0107243		4	0.00433312	0.0116801
22	0.00606248	0.0109574		4	0.0138248	0.0117444
22	0.00707147	0.0105777		4	0.00957259	0.0117459
22	0.00418595	0.00888834		4	0.0115875	0.0117724
22	0.00856624	0.0110347		4	0.0127763	0.0117966
23	0.00776604	0.012081		4	0.00540562	0.0117977
23	0.00898578	0.0128828		4	0.00484868	0.0118078
23	0.00415074	0.0100183		4	0.00416804	0.0118109
23	0.008438	0.0114975		4	0.00745775	0.0118651
23	0.00366422	0.0110248		4	0.00661219	0.0118946
23	0.00345546	0.00956939		4	0.0128547	0.0119484
23	0.00653926	0.0115287		4	0.0040513	0.0119806
24	0.00385009	0.0109677		4	0.00923178	0.0119961
24	0.00864239	0.0122122		4	0.0098914	0.0120424
24	0.00379591	0.0101184		4	0.00964122	0.0120805
24	0.00398119	0.00995397		4	0.0192102	0.0120865
24	0.00905644	0.0120136		4	0.0050165	0.012106
24	0.00406101	0.00971291		4	0.00476119	0.0122129
24	0.00803484	0.0127288		4	0.012995	0.0123057
24	0.00555529	0.0101419		4	0.00843858	0.0123268
24	0.00728888	0.0120107		4	0.00870329	0.0123572
24	0.00389172	0.00940768		4	0.00385217	0.0124889
24	0.00384162	0.00958123		4	0.0159182	0.0125646
24	0.00386433	0.00953421		6	0.00424994	0.0107518
24	0.00363057	0.00940344		6	0.00447748	0.0109052
24	0.0038671	0.0105521		6	0.00452815	0.0109878
24	0.0037926	0.01043		6	0.00408789	0.0110667
24	0.00430214	0.0107003		6	0.00625029	0.0111298
24	0.00347879	0.00916731		6	0.00398441	0.011131
24	0.00370319	0.00992108		6	0.00412746	0.0112004
24	0.00361162	0.0101787		6	0.00431195	0.011211
24	0.00357134	0.00913937		6	0.00379859	0.0112185
24	0.00356686	0.0101717		6	0.00443624	0.0112342
24	0.0031938	0.00914158		6	0.00412043	0.0112437
24	0.0033855	0.00912848		6	0.00354437	0.0112503
24	0.00342968	0.00849952		6	0.00421423	0.0112677
24	0.0034573	0.00892047		6	0.00417792	0.0112818
24	0.00330346	0.00956444		6	0.00411479	0.0113464
				6	0.00415519	0.0113652
				6	0.00462064	0.011404
				6	0.0115515	0.0114165
				6	0.00395455	0.0114194
				6	0.00421908	0.0114684
				6	0.0106854	0.01148
				6	0.0061062	0.011484
				6	0.0125795	0.0114857
				6	0.00390715	0.0115002
				6	0.00472444	0.0115082
				6	0.00424026	0.0115213
				6	0.00425739	0.0115354
				6	0.00407436	0.0115355
				6	0.0038858	0.0115534
				6	0.00801406	0.0115991
				6	0.0159088	0.0116296
				6	0.0144505	0.0116355
				6	0.00471491	0.0116801
				6	0.0117993	0.0116871
				6	0.00428916	0.0116988
				6	0.00516512	0.0117202
				6	0.00654794	0.011724
				6	0.0055599	0.0117268
				6	0.0043636	0.0117371
				6	0.00724546	0.0117383
				6	0.00626533	0.0117385
				6	0.00418158	0.0117755
				6	0.0124403	0.0117909
				6	0.00575046	0.0118315
				6	0.00393171	0.0118319
				6	0.00475345	0.0118395
				6	0.00646837	0.0118571
				6	0.0064846	0.0118718
				6	0.00609215	0.0118798
				6	0.00598239	0.0118946
				6	0.0051804	0.0119
				6	0.00705025	0.0119087
				6	0.00720868	0.011914
				6	0.0046239	0.0119176
				6	0.00575406	0.0120193
				6	0.00799326	0.0120371
				6	0.00478867	0.0120573
				6	0.0071638	0.0120627
				6	0.0164461	0.0120739
				6	0.01191	0.0120846
				6	0.0110684	0.0120943
				6	0.0110153	0.012116
				6	0.00459477	0.0121218
				6	0.0115528	0.0121454
				6	0.0109192	0.0121615
				6	0.00431981	0.0121636
				6	0.0109413	0.0122057
				6	0.0140342	0.0122437
				6	0.0154731	0.0122729
				6	0.0128325	0.0122958
				6	0.0150033	0.0123416
				6	0.0155884	0.0123542
				6	0.0144165	0.0123806
				6	0.0100649	0.0124218
				6	0.0158695	0.0124261
				6	0.00877495	0.0124278
				6	0.011078	0.0124535
				6	0.0185945	0.0124654
				6	0.012525	0.0125348
				6	0.010364	0.0125484
				6	0.0155647	0.0126063
				6	0.0111639	0.0126996
				6	0.00972931	0.0127282
				6	0.0143495	0.0128803
				6	0.018937	0.012953
				6	0.0158781	0.0132342
				6	0.0179523	0.0132839
				8	0.007888	0.0115134
				8	0.00385855	0.010899
				8	0.00422128	0.0107057
				8	0.0125355	0.0123134
				8	0.0068972	0.0112872
				8	0.0089289	0.0113302
				8	0.00906178	0.0116145
				8	0.00412036	0.0114472
				8	0.00383386	0.0111327
				8	0.00402195	0.0115049
				8	0.00438994	0.0114773
				8	0.00465475	0.0114403
				8	0.0151458	0.0122684
				8	0.00553307	0.0114187
				8	0.0133688	0.011681
				8	0.0135937	0.0120191
				8	0.0109389	0.0114286
				8	0.0118993	0.0115571
				8	0.00485577	0.0115366
				8	0.00474175	0.0113229
				8	0.0127714	0.0116866
				8	0.0129402	0.0119498
				8	0.01246	0.0120222
				8	0.0115594	0.0121319
				8	0.0137936	0.0118826
				8	0.00902861	0.0119648
				8	0.0103389	0.012937
				8	0.0122523	0.0123519
				8	0.0148069	0.0117875
				8	0.00425037	0.0110748
				8	0.0199465	0.0118965
				8	0.00376251	0.0105688
				8	0.00397178	0.0114452
				8	0.0108055	0.0116439
				8	0.0111614	0.01228
				8	0.00588579	0.0116688
				8	0.00387563	0.0111986
				8	0.00909778	0.0116752
				8	0.0037453	0.0112137
				8	0.00898647	0.0122329
				8	0.0101827	0.0117808
				8	0.0169822	0.0118818
				8	0.00433184	0.0112184
				8	0.0106116	0.0117499
				8	0.0138364	0.012738
				8	0.0168352	0.0120963
				8	0.00529989	0.0113365
				8	0.00436586	0.0115265
				8	0.0123193	0.0123581
				8	0.0155206	0.0125716
				8	0.00410361	0.0113482
				8	0.0134415	0.0124584
				8	0.00427972	0.0111326
				8	0.00703592	0.0116426
				8	0.00530871	0.0112205
				8	0.0133903	0.0123685
				8	0.0133061	0.0120711
				8	0.00399639	0.0110953
				8	0.00402956	0.0114788
				8	0.0038833	0.0110762
				8	0.00484036	0.0114396
				8	0.00458771	0.0117159
				8	0.0181732	0.0124748
				8	0.00431032	0.0112935
				8	0.0186645	0.0128946
				8	0.00415067	0.0114395
				8	0.00568004	0.0117012
				8	0.0107234	0.0127327
				8	0.0145981	0.0122302
				8	0.0120548	0.0121302
				8	0.0124156	0.0123756
				8	0.00490267	0.0110605
				8	0.0100148	0.0116119
				8	0.00696404	0.011939
				8	0.00431268	0.0116219
				8	0.00405327	0.0113599
				8	0.00678888	0.0117175
				8	0.00594068	0.0114854
				8	0.00508381	0.0108436
				8	0.0109132	0.0120157
				8	0.0136762	0.0123326
				8	0.0180773	0.0124616
				8	0.0134286	0.0118728
				8	0.00985014	0.0121162
				8	0.0110455	0.0125347
				8	0.0167338	0.0121888
				8	0.00980548	0.0114713
				8	0.00476694	0.0110076
				8	0.00812135	0.0123146
				8	0.00674903	0.011616
				8	0.0103168	0.0129409
				8	0.00405291	0.0108427
				8	0.00451857	0.0110829
				8	0.016762	0.011873
				8	0.00465304	0.0116541
				8	0.00393484	0.0108349
				8	0.0193739	0.01241
				8	0.0111042	0.0120572
				8	0.00818348	0.0116929
				8	0.0169994	0.0123573
				8	0.0040907	0.0114317
				8	0.00629148	0.0114321
				8	0.009749	0.011433
				8	0.00802901	0.0122424
				8	0.0136134	0.0128684
				8	0.0128783	0.0121874
				8	0.0166072	0.0118621
				8	0.00557374	0.0116331
				8	0.0128593	0.0117109
				8	0.0047233	0.0109679
				8	0.013851	0.0125632
				8	0.0038706	0.011248
				8	0.0112763	0.0119469
				8	0.00424028	0.0114097
				8	0.00433295	0.0112171
				8	0.00594414	0.0117318
				8	0.00912649	0.0116945
				8	0.00741982	0.0115767
				8	0.0178076	0.0119488
				8	0.0138174	0.0122326
				8	0.0129773	0.0122133
				8	0.00462663	0.0111122
				8	0.00389398	0.0105079
				8	0.00396552	0.0111868
				8	0.00453326	0.011397
				8	0.0111845	0.0120622
				8	0.0127781	0.0117349
				8	0.0140902	0.0115239
				8	0.00424207	0.0112635
				8	0.00691667	0.0114825
				8	0.00404872	0.0113766
				8	0.00498343	0.0104862
				8	0.00403802	0.0106634
				8	0.00414849	0.0121916
				8	0.0124644	0.0122575
				8	0.00569062	0.0116962
				8	0.00514276	0.0117113
				8	0.00385108	0.0113346
				8	0.0161433	0.0116248
				8	0.0170092	0.0118356
				8	0.00726607	0.0116032
				8	0.00775856	0.0113478
				8	0.00954241	0.0122824
				8	0.0103116	0.0119991
				8	0.00482995	0.0111267
				8	0.0115614	0.0115433
				10	0.00420791	0.0115213
				10	0.00444072	0.0118217
				10	0.0131804	0.0125874
				10	0.00445901	0.0117679
				10	0.0038746	0.0115835
				10	0.00386333	0.0114975
				10	0.0102597	0.0123791
				10	0.00429357	0.0115957
				10	0.00415788	0.0115111
				10	0.004192	0.0115896
				10	0.00869484	0.0124386
				10	0.0210843	0.0125828
				10	0.00894414	0.0128923
				10	0.00604163	0.0120197
				10	0.00420685	0.0115675
				10	0.00401413	0.0116145
				10	0.00405156	0.0113986
				10	0.0194979	0.0139142
				10	0.0155734	0.0127348
				10	0.00749446	0.0122232
				10	0.00471298	0.0119497
				10	0.0136674	0.0128959
				10	0.0173833	0.012902
				10	0.0184998	0.0128424
				10	0.0218632	0.012003
				10	0.0166636	0.0122697
				10	0.0220681	0.0127888
				10	0.0088657	0.0119444
				10	0.00873305	0.0114535
				10	0.00658514	0.0119023
				10	0.0145756	0.0119866
				10	0.00580011	0.0116862
				10	0.00510177	0.0119311
				10	0.0177972	0.0122821
				10	0.0040089	0.0118403
				10	0.00800353	0.0119779
				10	0.010036	0.0124235
				10	0.0184053	0.0133523
				10	0.00506519	0.011731
				10	0.00985589	0.0128344
				10	0.0139605	0.0128375
				10	0.0132619	0.0126476
				10	0.00592735	0.0115556
				10	0.0115034	0.0131984
				10	0.0127808	0.0118569
				10	0.00643103	0.0115936
				10	0.0138669	0.0134448
				10	0.0146961	0.0124686
				10	0.0038933	0.0116034
				10	0.00517972	0.0116494
				10	0.00428404	0.0121283
				10	0.0180804	0.012564
				10	0.00428916	0.0118264
				10	0.00798303	0.0125335
				10	0.0130756	0.0122953
				10	0.00456045	0.0117611
				10	0.0080768	0.0117934
				10	0.00822522	0.011461
				10	0.00391238	0.011173
				10	0.00375727	0.0113938
				10	0.00458332	0.0122814
				10	0.00552949	0.0114966
				10	0.00834231	0.0127107
				10	0.0177403	0.0126686
				10	0.00543076	0.0124438
				10	0.00420663	0.0119257
				10	0.00992182	0.0128382
				10	0.014138	0.0122758
				10	0.00499075	0.0121789
				10	0.0135816	0.0122235
				10	0.012143	0.0129155
				10	0.00505148	0.0114217
				10	0.00408664	0.0123225
				10	0.0111728	0.0119299
				10	0.0154045	0.0129328
				10	0.00696007	0.012559
				10	0.0110427	0.0125174
				10	0.0067528	0.0121748
				10	0.00566335	0.0112658
				10	0.00415049	0.0114252
				10	0.00391183	0.0115588
				10	0.00538721	0.01172
				10	0.00520999	0.0110402
				10	0.01058	0.0132336
				10	0.0103379	0.0131807
				10	0.0107418	0.0112541
				10	0.0043681	0.0108111
				10	0.00755588	0.0127441
				10	0.00369255	0.0112485
				10	0.00594321	0.0118748
				10	0.00735596	0.0115661
				10	0.00340036	0.0115321
				10	0.00383119	0.0114513
				10	0.0118295	0.011543
				10	0.0150912	0.0110027
				10	0.0166683	0.0129754
				10	0.0152616	0.012456
				10	0.00794852	0.0116071
				10	0.00424004	0.0109448
				10	0.0038974	0.0114803
				10	0.00441912	0.0112097
				10	0.0184649	0.0119616
				10	0.0137119	0.0124498
				10	0.0134918	0.0120928
				10	0.0104829	0.0127033
				10	0.0124318	0.0122655
				10	0.0123168	0.0121771
				10	0.012192	0.0121672
				10	0.0123967	0.012666
				10	0.011892	0.0121
				10	0.0117223	0.0117748
				10	0.0123538	0.0118947
				10	0.0122984	0.0114256
				10	0.0113673	0.0124745
				10	0.0125567	0.0126533
				10	0.0113607	0.0115065
				10	0.0111212	0.0106426
				10	0.0117141	0.01178
				10	0.0122406	0.0120956
				10	0.0100266	0.0106758
				10	0.0124151	0.0129737
				10	0.0123893	0.0113546
				10	0.0113879	0.0111041
				10	0.0111946	0.0116361
				10	0.0114961	0.0110053
				10	0.0113448	0.0113111
				10	0.0114602	0.0113583
				10	0.0129814	0.0129787
				10	0.0114978	0.0116667
				10	0.0120641	0.0124315
				10	0.011691	0.0115021
				10	0.0114502	0.0118128
				10	0.0125258	0.012313
				10	0.0130306	0.0128219
				10	0.0113534	0.0118332
				10	0.0130786	0.0116143
				10	0.0116307	0.0111
				10	0.0117903	0.0121583
				10	0.0118308	0.0113153
				10	0.0123945	0.0124776
				10	0.0114171	0.011338
				12	0.0125953	0.0141188
				12	0.00551875	0.0122539
				12	0.0130107	0.0142214
				12	0.00446407	0.0121761
				12	0.0181425	0.0138185
				12	0.00811812	0.012781
				12	0.00757674	0.0123852
				12	0.00435982	0.0122584
				12	0.0042416	0.0121277
				12	0.00419082	0.0120681
				12	0.00469376	0.0115729
				12	0.00420886	0.012344
				12	0.00455789	0.012039
				12	0.00408735	0.011984
				12	0.013549	0.012365
				12	0.00568652	0.0119398
				12	0.0182384	0.0128262
				12	0.00449361	0.0118047
				12	0.0065232	0.0119795
				12	0.00439612	0.012119
				12	0.00430742	0.0117136
				12	0.00449346	0.0116518
				12	0.00536118	0.0119297
				12	0.00957699	0.0128625
				12	0.00907474	0.0130275
				12	0.00571766	0.0119424
				12	0.0135257	0.0129774
				12	0.0188816	0.0136531
				12	0.0122359	0.0121087
				12	0.00424715	0.0125676
				12	0.00461797	0.0122701
				12	0.00449245	0.0123288
				12	0.0103503	0.0126056
				12	0.0055882	0.0123631
				12	0.0112383	0.0134459
				12	0.00642059	0.0119829
				12	0.011192	0.012347
				12	0.0163237	0.0128068
				12	0.0184683	0.0123852
				12	0.0146212	0.0128053
				12	0.00447182	0.011781
				12	0.00422072	0.0117165
				12	0.0183476	0.0127515
				12	0.016328	0.0126214
				12	0.00523121	0.0115846
				12	0.0214316	0.0123674
				12	0.0140189	0.0128097
				12	0.0123198	0.0128649
				12	0.00591741	0.0120979
				12	0.0078463	0.0125764
				12	0.015176	0.0120901
				12	0.00889034	0.0124596
				12	0.00584884	0.0114072
				12	0.0181173	0.0125398
				12	0.0220613	0.0124559
				12	0.00455043	0.0120759
				12	0.011197	0.0127096
				12	0.0150627	0.0132971
				12	0.00761989	0.0121
				12	0.0109212	0.0124246
				12	0.011672	0.0122334
				12	0.00457213	0.0116004
				12	0.00710833	0.0119038
				12	0.0138172	0.0129587
				12	0.0138487	0.0131983
				12	0.0149633	0.01269
				12	0.00680323	0.0115615
				12	0.00769013	0.011875
				12	0.00518668	0.0117718
				12	0.00410029	0.0112961
				12	0.00391107	0.0114429
				12	0.00559226	0.0119929
				12	0.0109082	0.0127365
				12	0.00458822	0.0114959
				12	0.00501403	0.0118429
				12	0.00410357	0.0118669
				12	0.00386155	0.0121555
				12	0.00362083	0.0118407
				12	0.004388	0.0118489
				12	0.00599825	0.0118489
				12	0.00392361	0.0119965
				12	0.00393097	0.0117442
				12	0.00391996	0.0116347
				12	0.00741686	0.0122684
				12	0.00436711	0.0120585
				12	0.0037937	0.0114196
				12	0.00444505	0.0113206
				12	0.00391423	0.0117373
				12	0.00612121	0.012124
				12	0.00952844	0.011955
				12	0.00745205	0.0118158
				12	0.0118699	0.0124251
				12	0.0123701	0.0122646
				12	0.0132777	0.0116124
				12	0.0154015	0.0124991
				12	0.0115841	0.0130319
				12	0.0127018	0.012034
				12	0.00562438	0.0118455
				12	0.00367919	0.0115734
				12	0.0036121	0.0116176
				12	0.00366725	0.0115178
				12	0.0116984	0.0119686
				12	0.00908026	0.0121129
				14	0.00570086	0.0180595
				14	0.00960116	0.0209058
				14	0.00949193	0.0144188
				14	0.0135627	0.0191724
				14	0.00901502	0.0184923
				14	0.013952	0.0197106
				14	0.00391641	0.0208624
				14	0.00434435	0.0144267
				14	0.00428758	0.0145524
				14	0.00893322	0.0141274
				14	0.00453405	0.0191639
				14	0.00756112	0.0162958
				14	0.00574585	0.0139924
				14	0.0107952	0.0203653
				14	0.00841134	0.0212975
				14	0.0183646	0.018314
				14	0.00697378	0.0157204
				14	0.0085907	0.0171401
				14	0.00443465	0.0151214
				14	0.00474759	0.0141833
				14	0.0059019	0.0146891
				14	0.00674625	0.0159306
				14	0.00579345	0.0151236
				14	0.0071325	0.0169668
				14	0.0167308	0.0209552
				14	0.0175316	0.0207934
				14	0.00735642	0.0165885
				14	0.00557281	0.0181753
				14	0.00797648	0.015882
				14	0.00508745	0.0150831
				14	0.0135741	0.015072
				14	0.00487312	0.0222753
				14	0.0141561	0.0183611
				14	0.00449491	0.0213611
				14	0.00435354	0.0162968
				14	0.0134311	0.0173099
				14	0.014743	0.0167439
				14	0.0144844	0.014895
				14	0.0128478	0.0161047
				14	0.0164311	0.0159963
				14	0.0127384	0.0158191
				14	0.0110892	0.0219554
				14	0.0112293	0.0200206
				14	0.0119294	0.0189101
				14	0.00485584	0.0162325
				14	0.0163843	0.0213077
				14	0.0131557	0.0233745
				14	0.0048761	0.0211403
				14	0.00517912	0.0204676
				14	0.00491197	0.022196
				14	0.00913571	0.0172168
				14	0.00460182	0.0182373
				14	0.00481839	0.0128139
				14	0.00437463	0.0124592
				14	0.0108596	0.021415
				14	0.0100789	0.0163692
				14	0.0123622	0.0156056
				14	0.00392224	0.0179123
				14	0.0209404	0.0158438
				14	0.00450838	0.0197192
				14	0.0155474	0.0189818
				14	0.00855217	0.0215655
				14	0.0120701	0.0153049
				14	0.00449353	0.0159066
				14	0.0131196	0.0212194
				14	0.0146019	0.0137226
				14	0.00752236	0.0177363
				14	0.00483786	0.0211114
				14	0.00481046	0.0238991
				14	0.00483478	0.0181185
				14	0.0153202	0.0193169
				14	0.0245257	0.0150149
				14	0.00593802	0.0156176
				14	0.0135469	0.0183866
				14	0.0155654	0.0193622
				14	0.0145251	0.0204456
				14	0.00933284	0.0241787
				14	0.00822716	0.0210523
				14	0.0112795	0.0171331
				14	0.0108981	0.0168454
				14	0.0055254	0.0213928
				14	0.0113655	0.0191492
				14	0.0045449	0.0191083
				14	0.0121386	0.0193831
				14	0.0140793	0.0168219
				14	0.0130409	0.0211689
				14	0.0145019	0.0202042
				14	0.0177653	0.0187385
				14	0.00415529	0.0210401
				14	0.00463613	0.0233151
				14	0.00559767	0.016919
				14	0.0101366	0.0199534
				14	0.00529393	0.0182102
				14	0.0115561	0.0203311
				14	0.0126432	0.0155533
				14	0.0170858	0.0203883
				14	0.0179375	0.0178622
				14	0.0126127	0.0202775
				14	0.0128292	0.0188228
				14	0.0102668	0.0147865
				14	0.0127501	0.018583
				14	0.0141548	0.016519
				14	0.0145161	0.0155259
				14	0.0128076	0.0138355
				14	0.0138132	0.015741
				14	0.0155489	0.0173041
				14	0.0134626	0.0177563
				14	0.0115365	0.0183958
				14	0.00514864	0.0207079
				14	0.0095031	0.0157951
				14	0.00432026	0.0197679
				14	0.0114243	0.0159807
				14	0.0116703	0.0184628
				14	0.00705959	0.0159384
				14	0.014124	0.020388
				14	0.0142745	0.0191998
				14	0.00698891	0.0201227
				14	0.0140952	0.0199926
				14	0.0157546	0.0175563
				14	0.0111915	0.0230402
				14	0.012555	0.0205278
				14	0.012517	0.0220165
				14	0.0158367	0.0182411
				14	0.0101826	0.0204667
				14	0.00852795	0.0204216
				14	0.0176971	0.0189027
				14	0.00492125	0.0201861
				14	0.0166355	0.0190449
				14	0.0160289	0.0198742
				14	0.0158157	0.0202412
				14	0.0155102	0.0242027
				14	0.0126647	0.0191993
				14	0.00680615	0.0153879
				14	0.00873919	0.0143024
				14	0.0101369	0.0153012
				14	0.0166721	0.015476
				14	0.00971868	0.0173827
				14	0.00458174	0.0223787
				14	0.0156334	0.0160421
				14	0.00452122	0.0209824
				14	0.00482844	0.0201633
				14	0.00479303	0.0230073
				14	0.0114633	0.0251797
				14	0.0128671	0.0204828
				14	0.0128593	0.024002
				14	0.0152068	0.0239578
				14	0.0117153	0.0202015
				14	0.0136637	0.018267
				14	0.00542691	0.0204996
				14	0.00387786	0.022168
				14	0.00438908	0.0194391
				14	0.0157287	0.019756
				14	0.00392833	0.0212761
				14	0.00401652	0.0196815
				14	0.00450211	0.0168983
				14	0.00420323	0.0227032
				14	0.00442195	0.0204784
				14	0.0114068	0.016907
				14	0.0101191	0.0191162
				14	0.00408205	0.0191941
				14	0.00429469	0.0173853
				14	0.00464065	0.0178859
				14	0.0043754	0.0177057
				14	0.0138346	0.0201429
				14	0.00439098	0.0184103
				14	0.0112736	0.0193253
				14	0.00472178	0.0195347
				14	0.0107055	0.0199659
				14	0.0040178	0.0186849
				14	0.00537575	0.0163947
				14	0.0111917	0.0159824
				14	0.0129263	0.023806
				14	0.00631101	0.0205964
				16	0.0111816	0.0119376
				16	0.00386887	0.010879
				16	0.00410785	0.0108966
				16	0.00566719	0.0110723
				16	0.0106984	0.0123926
				16	0.00365784	0.0115018
				16	0.00954455	0.0119528
				16	0.00385028	0.0109164
				16	0.00434312	0.0115649
				16	0.0036508	0.0112383
				16	0.00826885	0.0114249
				16	0.00381405	0.0110925
				16	0.0149797	0.0115176
				16	0.0185361	0.0124905
				16	0.00731877	0.0112059
				16	0.00456171	0.0114573
				16	0.0127649	0.0124498
				16	0.00846071	0.0118351
				16	0.0170517	0.0114656
				16	0.0157687	0.012008
				16	0.0159877	0.01201
				16	0.00538692	0.0112048
				16	0.0122127	0.0118291
				16	0.00965353	0.0119232
				16	0.0164865	0.011511
				16	0.00566721	0.0114494
				16	0.0100471	0.012336
				16	0.00409891	0.0106808
				16	0.00403467	0.0118938
				16	0.00571468	0.0112177
				16	0.00666691	0.0136637
				16	0.0168079	0.0128169
				16	0.00439258	0.0114295
				16	0.00379328	0.0103497
				16	0.0132623	0.011637
				16	0.00609756	0.011203
				16	0.0165135	0.0114052
				16	0.00955345	0.011664
				16	0.0152384	0.0115219
				16	0.00559517	0.0115579
				16	0.00891024	0.0131404
				16	0.00541029	0.0111307
				16	0.0148608	0.0118003
				16	0.0161342	0.011861
				16	0.0114606	0.0122325
				16	0.00595687	0.0110726
				16	0.00395922	0.0110475
				16	0.0158079	0.0114322
				16	0.0161598	0.0109494
				16	0.00500175	0.0113371
				16	0.00533366	0.0112077
				16	0.0215322	0.012249
				16	0.0141963	0.0121547
				16	0.00452384	0.0110398
				16	0.00827236	0.0121
				16	0.00890092	0.0130211
				16	0.0073468	0.0119463
				16	0.00402311	0.0103938
				16	0.014548	0.0109285
				16	0.00427283	0.0116118
				16	0.00665813	0.0118394
				16	0.0122331	0.0119335
				16	0.0117392	0.0112438
				16	0.00395484	0.0118009
				16	0.00625995	0.0111766
				16	0.0119317	0.0110818
				16	0.00980822	0.0124959
				16	0.00581438	0.0114266
				16	0.00876429	0.0117847
				16	0.00421087	0.0116411
				16	0.0135082	0.0123228
				16	0.0062849	0.0120619
				16	0.00748894	0.01133
				16	0.00382127	0.0112938
				16	0.00844135	0.012103
				16	0.00514702	0.01122
				16	0.00478275	0.011294
				16	0.00437763	0.0102896
				16	0.00426267	0.0104015
				16	0.00859367	0.0120762
				16	0.00543641	0.01134
				16	0.00451968	0.0118885
				16	0.00412776	0.0105175
				16	0.0132651	0.0122515
				16	0.0168578	0.0117007
				16	0.0155012	0.011943
				16	0.0132348	0.0125546
				16	0.0158928	0.0127517
				16	0.00408007	0.0113296
				16	0.00471349	0.0115966
				16	0.018815	0.0122643
				16	0.0043602	0.0111047
				16	0.0124072	0.01202
				16	0.00470819	0.0115296
				16	0.00522229	0.0121547
				16	0.00444632	0.011306
				16	0.00392499	0.0114461
				16	0.00360052	0.0114073
				16	0.0038262	0.0115293
				16	0.00472147	0.0112303
				16	0.00988398	0.0125563
				16	0.0169834	0.0122062
				16	0.00369582	0.0114219
				16	0.00381091	0.0114834
				16	0.00356404	0.0104263
				16	0.0047645	0.010824
				16	0.00380798	0.0114459
				16	0.00958682	0.0116347
				16	0.00388572	0.0109534
				16	0.00334713	0.0114311
				16	0.0141325	0.0111159
				16	0.0142617	0.0116639
				16	0.00613435	0.0111654
				16	0.00380455	0.0112165
				16	0.00499313	0.0111247
				16	0.0130483	0.0128384
				16	0.0112346	0.0118498
				16	0.0150238	0.0125879
				16	0.00477618	0.0115312
				16	0.016226	0.0126197
				16	0.00875809	0.0121605
				16	0.0163338	0.0121972
				16	0.0178812	0.0122433
				16	0.00838941	0.0126668
				16	0.00493594	0.0117603
				16	0.0161489	0.0128019
				16	0.0126321	0.0129251
				16	0.0134325	0.013363
				16	0.0219979	0.012377
				16	0.0139018	0.0119517
				16	0.00442581	0.0113517
				16	0.00659835	0.0115221
				16	0.0132657	0.0125317
				16	0.00753365	0.0124308
				16	0.00428384	0.0119098
				16	0.0102952	0.0125931
				16	0.0100279	0.0123283
				16	0.0138569	0.0130625
				16	0.00486335	0.0117652
				16	0.0158736	0.0123163
				16	0.0119647	0.011888
				16	0.00457238	0.0116309
				16	0.0154128	0.0135256
				16	0.00483506	0.0115642
				16	0.00581269	0.0116888
				16	0.0122341	0.0124758
				16	0.0147441	0.0125534
				16	0.00480261	0.0116357
				16	0.00468132	0.0113834
				16	0.00431932	0.011464
				16	0.00398001	0.0116961
				16	0.0039696	0.0116207
				16	0.00437675	0.0116945
				16	0.0162998	0.0130588
				16	0.00522223	0.0117123
				16	0.0237116	0.0127527
				16	0.0218615	0.0125662
				16	0.00688155	0.0129432
				16	0.0114652	0.0130623
				16	0.0136911	0.012314
				16	0.0131121	0.0120247
				16	0.0108489	0.0124783
				16	0.00540084	0.0115506
				16	0.0109883	0.0128149
				16	0.00465685	0.0116942
				16	0.00510899	0.0116398
				16	0.00818954	0.0122289
				16	0.0131456	0.0123992
				16	0.0174038	0.0133905
				16	0.00618419	0.0125787
				16	0.00557755	0.0120474
				16	0.00412623	0.0119733
				16	0.00528363	0.0115845
				16	0.00375982	0.0114976
				16	0.0102762	0.01296
				16	0.00605996	0.0118326
				18	0.00453089	0.0425051
				18	0.014884	0.0521436
				18	0.0128651	0.050059
				18	0.00448654	0.0356826
				18	0.0038294	0.0365536
				18	0.00417621	0.0396601
				18	0.00437851	0.0375929
				18	0.00789556	0.0315234
				18	0.0140524	0.0512621
				18	0.0132883	0.0477398
				18	0.00474487	0.0407883
				18	0.0156786	0.0461531
				18	0.0117179	0.039354
				18	0.016892	0.0479872
				18	0.00882167	0.0524329
				18	0.00503409	0.0370577
				18	0.0100848	0.0132749
				18	0.00465541	0.0390066
				18	0.00459528	0.0338106
				18	0.011448	0.041431
				18	0.0138733	0.0383694
				18	0.0120701	0.0470156
				18	0.00547187	0.0273405
				18	0.00801011	0.0324358
				18	0.00865009	0.0314273
				18	0.00705556	0.0386151
				18	0.00386515	0.0396432
				18	0.00530186	0.0429626
				18	0.00484862	0.0365311
				18	0.00742338	0.0317617
				18	0.0109395	0.0547449
				18	0.011626	0.0580172
				18	0.00906518	0.0213818
				18	0.00568832	0.0442726
				18	0.00474315	0.0370614
				18	0.00455657	0.0498149
				18	0.0123891	0.0480233
				18	0.0131048	0.0495765
				18	0.0147477	0.0351352
				18	0.0143459	0.0338701
				18	0.00473327	0.0344451
				18	0.0146488	0.0388299
				18	0.0118594	0.0361312
				18	0.0053047	0.036564
				18	0.0161672	0.041336
				18	0.00427111	0.0428733
				18	0.00594662	0.0367678
				18	0.00456188	0.0326679
				18	0.00785115	0.039266
				18	0.00669718	0.0416587
				18	0.0127674	0.0476491
				18	0.014295	0.044439
				18	0.00519803	0.039311
				18	0.0182362	0.0376056
				18	0.0107265	0.0442836
				18	0.00699992	0.0397203
				18	0.0113322	0.0486444
				18	0.00744497	0.0448737
				18	0.00676508	0.0436074
				18	0.00943143	0.0461611
				18	0.0113797	0.0413865
				18	0.00876151	0.0216779
				18	0.00959558	0.018778
				18	0.00617984	0.0407385
				18	0.00734744	0.0368212
				18	0.0107877	0.0433908
				18	0.00704917	0.0387784
				18	0.0156212	0.0323922
				18	0.0145096	0.0435939
				18	0.0133341	0.0401274
				18	0.00840873	0.0177533
				18	0.014997	0.0452591
				18	0.00432783	0.0340094
				18	0.00498107	0.0310578
				18	0.0101328	0.0345
				18	0.00417603	0.0363616
				18	0.00533915	0.0328423
				18	0.00497111	0.0347878
				18	0.0176567	0.0469675
				18	0.0207478	0.0360767
				18	0.0187189	0.0355164
				18	0.0190321	0.0437441
				18	0.00992836	0.0426025
				18	0.0062207	0.034237
				18	0.019	0.0469719
				18	0.00557608	0.0416404
				18	0.00472138	0.0357264
				18	0.0132719	0.0411207
				18	0.00687843	0.038776
				18	0.00539295	0.0344119
				18	0.013052	0.0464375
				18	0.00484473	0.0344553
				18	0.0112804	0.0160259
				18	0.0117701	0.044411
				18	0.0111719	0.0259564
				18	0.015636	0.021754
				18	0.0121915	0.0206484
				18	0.00597799	0.0350886
				18	0.00563338	0.0433747
				18	0.00736191	0.0437126
				18	0.0133697	0.0368917
				18	0.00518679	0.0315024
				18	0.00537138	0.0335678
				18	0.00549567	0.0391619
				18	0.011286	0.0183596
				18	0.0165056	0.0414706
				18	0.0143724	0.018891
				18	0.0126319	0.0161072
				18	0.0102685	0.0162996
				18	0.0121813	0.0168736
				18	0.0155059	0.0515133
				18	0.0197807	0.0318327
				18	0.0150007	0.0430455
				18	0.00862788	0.0175677
				18	0.00616721	0.0326891
				18	0.00716755	0.0347564
				18	0.0119619	0.04519
				18	0.0132019	0.0444456
				18	0.0192864	0.0465458
				18	0.0187724	0.0499437
				18	0.0202174	0.0514547
				18	0.0186292	0.0461468
				18	0.0133726	0.0489255
				18	0.0103474	0.0393103
				18	0.00637464	0.033202
				18	0.0106744	0.0411073
				18	0.0144971	0.0427007
				18	0.00739355	0.0335306
				18	0.00676658	0.0223545
				18	0.0108704	0.0458299
				18	0.0106692	0.0367642
				18	0.0114463	0.0322281
				18	0.0128843	0.0491862
				18	0.0138429	0.047391
				18	0.0142909	0.0523513
				18	0.0155602	0.0488278
				18	0.0191016	0.049883
				18	0.0154099	0.0443214
				18	0.00520944	0.0397473
				18	0.00846612	0.036553
				18	0.0201877	0.051627
				18	0.0176819	0.0170912
				18	0.0158635	0.051227
				18	0.014298	0.0497206
				18	0.0142604	0.0457691
				18	0.00867157	0.0447073
				18	0.010263	0.0463248
				18	0.0104291	0.046079
				18	0.00528142	0.0446385
				18	0.0046662	0.0403609
				18	0.00468329	0.0411612
				18	0.00512156	0.0379951
				18	0.0164257	0.0458652
				18	0.00647982	0.0400921
				18	0.00428081	0.0388903
				18	0.00557937	0.0173395
				18	0.00471551	0.0464917
				18	0.00477401	0.0448708
				18	0.0137038	0.0498205
				18	0.00423521	0.0170594
				18	0.00506378	0.0206609
				18	0.00550638	0.032823
				18	0.00523026	0.0396285
				18	0.0137216	0.0375202
				18	0.00797612	0.0401153
				18	0.00766241	0.034965
				18	0.0174908	0.046851
				18	0.00491581	0.0385315
				18	0.00802692	0.0415032
				20	0.00902847	0.0094
				20	0.00725437	0.00942703
				20	0.00426824	0.0095827
				20	0.0162863	0.00961661
				20	0.015194	0.00964139
				20	0.00992253	0.00971419
				20	0.0192545	0.0103752
				20	0.00429458	0.0104099
				20	0.00968065	0.0107318
				20	0.00976656	0.010979
				20	0.0140134	0.0111795
				20	0.00511271	0.0112937
				20	0.00406594	0.0114096
				20	0.0147083	0.0127215
				20	0.00443379	0.0129289
				20	0.00386724	0.0132801
				20	0.0137172	0.0135274
				20	0.010166	0.0136726
				20	0.0109254	0.0138602
				20	0.015795	0.01398
				20	0.0129119	0.0139986
				20	0.0109637	0.0142844
				20	0.00503322	0.0155723
				20	0.00483733	0.0156275
				20	0.00509764	0.015695
				20	0.0136353	0.0159079
				20	0.0104352	0.0159561
				20	0.00434221	0.0164904
				20	0.00423722	0.0166207
				20	0.00388774	0.0173176
				20	0.00611096	0.017391
				20	0.00526512	0.0191478
				20	0.00540299	0.0204442
				20	0.00476329	0.022026
				20	0.0058563	0.0229524
				20	0.00524215	0.024395
				20	0.00432753	0.0250048
				20	0.00589681	0.0250088
				20	0.0147095	0.0257491
				20	0.00513934	0.0260587
				20	0.00502746	0.0265682
				20	0.00421481	0.0268204
				20	0.0113221	0.0272709
				20	0.00527515	0.0274362
				20	0.00658117	0.0274708
				20	0.0118311	0.0280637
				20	0.00846339	0.029219
				20	0.00586165	0.0295614
				20	0.00950916	0.0299239
				20	0.00501953	0.0299771
				20	0.0112689	0.0301633
				20	0.00515113	0.0306328
				20	0.00549581	0.0307487
				20	0.0127313	0.0321904
				20	0.0163992	0.0326065
				20	0.00460726	0.0327644
				20	0.00407622	0.0332577
				20	0.0102229	0.03409
				20	0.00648238	0.0343197
				20	0.00793338	0.0344403
				20	0.00707161	0.0344763
				20	0.0112135	0.0346956
				20	0.0140503	0.0347361
				20	0.0126317	0.0348847
				20	0.00539879	0.0349651
				20	0.0175669	0.0352264
				20	0.00550762	0.0353837
				20	0.0104922	0.0357328
				20	0.0174341	0.0360724
				20	0.00806415	0.0361494
				20	0.00454165	0.0366578
				20	0.0142583	0.0370096
				20	0.0053264	0.0370361
				20	0.0138238	0.0372974
				20	0.00440537	0.0373603
				20	0.011897	0.037588
				20	0.00451671	0.0377337
				20	0.00545314	0.0378603
				20	0.0125025	0.0381412
				20	0.00508385	0.0383652
				20	0.00473475	0.0387875
				20	0.00478202	0.0388259
				20	0.0148336	0.0388315
				20	0.0196003	0.038853
				20	0.00516049	0.0391313
				20	0.00487305	0.0391475
				20	0.0133899	0.0392148
				20	0.0156291	0.0392837
				20	0.00607517	0.0393322
				20	0.00404147	0.0394054
				20	0.00517203	0.0397347
				20	0.00788696	0.0400303
				20	0.0127224	0.0401211
				20	0.0116513	0.0404995
				20	0.00516903	0.0405341
				20	0.0118499	0.0406093
				20	0.00441311	0.0407265
				20	0.00485038	0.041059
				20	0.0123096	0.0412397
				20	0.00599124	0.0412492
				20	0.00521878	0.0413334
				20	0.014806	0.0413433
				20	0.00434347	0.041387
				20	0.00489834	0.0414358
				20	0.0154377	0.0416822
				20	0.0106734	0.0417026
				20	0.0143341	0.0418302
				20	0.0144834	0.0420643
				20	0.00574223	0.0421559
				20	0.0157186	0.0421999
				20	0.00705559	0.0423341
				20	0.0116829	0.0423875
				20	0.0170995	0.0424012
				20	0.00729909	0.0424661
				20	0.0156758	0.0426051
				20	0.0038279	0.0427865
				20	0.00381211	0.042804
				20	0.00461017	0.0428142
				20	0.0154601	0.0428589
				20	0.0121902	0.0429072
				20	0.00890619	0.0429838
				20	0.013637	0.0429901
				20	0.00560351	0.0430029
				20	0.0144113	0.0431085
				20	0.0114636	0.0431879
				20	0.00540445	0.0431937
				20	0.00449352	0.0432485
				20	0.00382516	0.0432908
				20	0.00564529	0.0433134
				20	0.0123964	0.0433189
				20	0.0135101	0.0433227
				20	0.0128289	0.0433708
				20	0.0115393	0.0434996
				20	0.00570249	0.0435008
				20	0.00606365	0.0437458
				20	0.0131078	0.0437919
				20	0.0124129	0.0438804
				20	0.00396722	0.0439153
				20	0.0128807	0.0440482
				20	0.00509765	0.0440846
				20	0.00982614	0.0440969
				20	0.0142243	0.0444361
				20	0.00432542	0.0444784
				20	0.00606256	0.0444805
				20	0.0146038	0.0445032
				20	0.0052812	0.0446313
				20	0.0145254	0.0447699
				20	0.0107981	0.0447921
				20	0.0108703	0.0448164
				20	0.0133117	0.0449198
				20	0.0136171	0.0457398
				20	0.0060627	0.0459029
				20	0.0110816	0.0459548
				20	0.00429738	0.0459602
				20	0.00882577	0.0460544
				20	0.0142921	0.0460645
				20	0.0070615	0.0461098
				20	0.00473246	0.0461614
				20	0.00472359	0.0462492
				20	0.0094364	0.0462934
				20	0.00973081	0.0463372
				20	0.00969712	0.0463555
				20	0.00604333	0.0463611
				20	0.0094876	0.0464389
				20	0.00931798	0.0464859
				20	0.0120588	0.0465137
				20	0.00780572	0.0465172
				20	0.00417648	0.0465856
				20	0.0114574	0.0468983
				20	0.0175759	0.0470346
				20	0.0155822	0.0473941
				20	0.0170451	0.0474353
				20	0.00441146	0.0475032
				20	0.0153457	0.0477152
				20	0.00806637	0.0480361
				20	0.0130285	0.0480864
				20	0.0178726	0.0481744
				20	0.0206884	0.0481895
				20	0.00517553	0.0483147
				20	0.00415099	0.0483866
				20	0.00517596	0.048519
				20	0.0151396	0.048594
				20	0.00498975	0.0486797
				20	0.005382	0.0487125
				20	0.0160696	0.0489139
				20	0.00644507	0.0493458
				20	0.0172675	0.0495944
				20	0.0115781	0.049838
				20	0.0174728	0.0499071
				20	0.0119826	0.0499713
				20	0.0156993	0.0499723
				20	0.00979466	0.0500877
				20	0.013574	0.0501316
				20	0.0111269	0.05015
				20	0.00417469	0.0508777
				20	0.0204645	0.0510096
				20	0.00375037	0.0512528
				20	0.0157792	0.0517622
				20	0.0108366	0.0518286
				20	0.0102708	0.0519202
				20	0.0176551	0.0522047
				20	0.00401111	0.0526755
				20	0.0127762	0.0541226
				20	0.0110778	0.0542941
				20	0.0171646	0.0543043
				20	0.011993	0.055923
				22	0.00450234	0.0179336
				22	0.00353272	0.0183081
				22	0.0195644	0.0187857
				22	0.00417613	0.0195998
				22	0.00742441	0.0226139
				22	0.00494264	0.0228696
				22	0.0181001	0.0234685
				22	0.00424375	0.0239656
				22	0.00708228	0.0240532
				22	0.0106282	0.0241914
				22	0.00905216	0.0243755
				22	0.00592298	0.0248889
				22	0.00479257	0.0250074
				22	0.00543778	0.0255338
				22	0.016314	0.0256356
				22	0.00625455	0.0258203
				22	0.0164123	0.0266194
				22	0.0149468	0.0273451
				22	0.0175126	0.0275227
				22	0.00506269	0.0275785
				22	0.00634836	0.0277515
				22	0.00611612	0.027953
				22	0.0131218	0.0284105
				22	0.0183031	0.0284681
				22	0.0042783	0.0287398
				22	0.0102117	0.0289427
				22	0.0155777	0.0292049
				22	0.0052881	0.0294683
				22	0.0164695	0.0295017
				22	0.0165243	0.0299182
				22	0.0172032	0.0301333
				22	0.00824765	0.0302353
				22	0.0190109	0.0303755
				22	0.0133981	0.0304906
				22	0.00569194	0.030995
				22	0.0107183	0.0312058
				22	0.00943455	0.0316896
				22	0.0100063	0.0320728
				22	0.0154836	0.0322643
				22	0.00653792	0.0325924
				22	0.0106951	0.0331023
				22	0.0127529	0.0331675
				22	0.00823752	0.033311
				22	0.0112747	0.0333296
				22	0.00448298	0.0339207
				22	0.0186036	0.0347257
				22	0.0153338	0.0347418
				22	0.0151646	0.0349128
				22	0.0121149	0.0353293
				22	0.0141359	0.0354911
				22	0.0137388	0.0357512
				22	0.00491402	0.0357883
				22	0.00868985	0.0358411
				22	0.00402033	0.0359074
				22	0.00807026	0.0359531
				22	0.00753645	0.0364133
				22	0.00466261	0.0364173
				22	0.0046892	0.0364544
				22	0.00481333	0.0364667
				22	0.0178645	0.0372437
				22	0.00420049	0.0373809
				22	0.00641973	0.0381209
				22	0.0176422	0.0382813
				22	0.00431221	0.0387289
				22	0.0141916	0.0388264
				22	0.00411104	0.0390196
				22	0.00555631	0.0394479
				22	0.00664513	0.0396154
				22	0.0168136	0.0397184
				22	0.00438102	0.0397928
				22	0.00421465	0.039799
				22	0.0185461	0.0402007
				22	0.00426972	0.0402367
				22	0.0131234	0.0402423
				22	0.0059209	0.0405143
				22	0.00584251	0.0405252
				22	0.00570243	0.0413184
				22	0.00704412	0.0414478
				22	0.00538654	0.0415547
				22	0.0092247	0.0418972
				22	0.0155125	0.0419849
				22	0.00526349	0.0420326
				22	0.016832	0.0421437
				22	0.00731645	0.0421459
				22	0.00499074	0.0427305
				22	0.00632829	0.0428277
				22	0.0048805	0.0428336
				22	0.0148567	0.0429928
				22	0.00509138	0.0430222
				22	0.00916914	0.0430267
				22	0.0126029	0.0432341
				22	0.0106029	0.043594
				22	0.0159386	0.0436369
				22	0.0100192	0.0441035
				22	0.00431522	0.0442686
				22	0.0168205	0.0444187
				22	0.0119111	0.0446954
				22	0.00551663	0.0447808
				22	0.01468	0.0448445
				22	0.0045717	0.0448952
				22	0.0112408	0.0450308
				22	0.0101293	0.0455294
				22	0.00455569	0.0457735
				22	0.0194908	0.0458777
				22	0.00582211	0.045885
				22	0.012386	0.0459348
				22	0.00688454	0.0466686
				22	0.0132411	0.0467488
				22	0.0173213	0.0467846
				22	0.00609298	0.0468174
				22	0.0105134	0.0469704
				22	0.0137119	0.0470412
				22	0.0137581	0.0471763
				22	0.00454664	0.0472002
				22	0.0166095	0.0475437
				22	0.0134107	0.0477974
				22	0.0110792	0.0480719
				22	0.00442156	0.0485522
				22	0.0115714	0.0485939
				22	0.00724942	0.0487403
				22	0.00392767	0.0488822
				22	0.00542615	0.0488889
				22	0.0181235	0.0488915
				22	0.0111195	0.048942
				22	0.00641833	0.0493027
				22	0.0137111	0.0497161
				22	0.0188583	0.0500336
				22	0.0109087	0.0501923
				22	0.0136011	0.0502875
				22	0.0126456	0.0503268
				22	0.0115724	0.0505383
				22	0.0153789	0.0506261
				22	0.0133356	0.0506294
				22	0.0126516	0.0506875
				22	0.0179663	0.0507523
				22	0.0089591	0.0507613
				22	0.0117348	0.0508476
				22	0.00589847	0.0509527
				22	0.00481125	0.0516816
				22	0.0158717	0.0518248
				22	0.0127917	0.0518938
				22	0.00751471	0.0521278
				22	0.0138391	0.0523297
				22	0.0140859	0.0523475
				22	0.00548885	0.0524033
				22	0.0153727	0.0524107
				22	0.00421777	0.0524125
				22	0.0138361	0.052484
				22	0.01589	0.0525291
				22	0.0159697	0.0528078
				22	0.0132998	0.0532454
				22	0.0104071	0.0533575
				22	0.0138899	0.0537003
				22	0.0178229	0.0537962
				22	0.0149041	0.0538124
				22	0.0119887	0.0539162
				22	0.0114546	0.0547284
				22	0.015764	0.0553648
				22	0.0118839	0.0566988
				22	0.0186954	0.0567366
				22	0.0122998	0.0572113
				22	0.0145129	0.0578801
				22	0.00484201	0.0584697
				22	0.0044106	0.064187
				22	0.0119379	0.0697373
				24	0.00929228	0.016693
				24	0.0100946	0.0171882
				24	0.0107923	0.0173282
				24	0.0104559	0.0173655
				24	0.0169557	0.0177605
				24	0.00444965	0.0184431
				24	0.0120485	0.0193373
				24	0.00411463	0.0195949
				24	0.00777864	0.0196514
				24	0.0158062	0.0214946
				24	0.0094885	0.0219669
				24	0.0169287	0.0232978
				24	0.0160938	0.0241357
				24	0.0153591	0.0249783
				24	0.0135347	0.0260418
				24	0.00719069	0.0275627
				24	0.00402486	0.0301076
				24	0.0144087	0.0303707
				24	0.0165959	0.0309266
				24	0.0110848	0.0320618
				24	0.00598266	0.0327151
				24	0.00900981	0.0348574
				24	0.0053338	0.0353087
				24	0.00994926	0.035386
				24	0.00752331	0.0370782
				24	0.0161126	0.0386277
				24	0.0147408	0.0386432
				24	0.0189522	0.0389057
				24	0.00351172	0.0392741
				24	0.00944302	0.0397218
				24	0.0120887	0.0402388
				24	0.00670813	0.0407195
				24	0.008353	0.0408899
				24	0.00457926	0.0408919
				24	0.0178313	0.0410402
				24	0.00457153	0.0411708
				24	0.0158584	0.0412534
				24	0.0100249	0.041492
				24	0.00541532	0.0416849
				24	0.0166951	0.0429639
				24	0.0141963	0.0431742
				24	0.0204002	0.0439684
				24	0.0159215	0.0442276
				24	0.00483803	0.0443089
				24	0.0211227	0.0454329
				24	0.00606762	0.0454383
				24	0.00471639	0.0455382
				24	0.00420438	0.045633
				24	0.00484047	0.0457022
				24	0.00489268	0.0458153
				24	0.00487344	0.045954
				24	0.00509777	0.0460046
				24	0.0153716	0.0460138
				24	0.00451558	0.0461369
				24	0.00457608	0.0461907
				24	0.0181033	0.0462656
				24	0.00416899	0.0465746
				24	0.0186786	0.0466905
				24	0.00395955	0.0467772
				24	0.00965785	0.047146
				24	0.0233499	0.0474929
				24	0.0127597	0.0475868
				24	0.0152887	0.0476023
				24	0.0201711	0.0479417
				24	0.0143142	0.048098
				24	0.0161659	0.0484957
				24	0.0187261	0.0486621
				24	0.0166586	0.0486975
				24	0.0113338	0.0488025
				24	0.00498578	0.0488365
				24	0.00469588	0.0488785
				24	0.00666601	0.0493697
				24	0.016539	0.0494021
				24	0.00455484	0.0496217
				24	0.013467	0.049802
				24	0.0116893	0.0498586
				24	0.00645949	0.0502199
				24	0.00448868	0.0502824
				24	0.00659617	0.0503061
				24	0.00537647	0.0503154
				24	0.0149577	0.0503474
				24	0.0120123	0.0504109
				24	0.016504	0.0505809
				24	0.0133357	0.0506612
				24	0.0141658	0.0508142
				24	0.0105255	0.0513149
				24	0.0126541	0.0513501
				24	0.0117895	0.0514457
				24	0.0103824	0.0516488
				24	0.00451767	0.0517389
				24	0.0102455	0.0518192
				24	0.00527832	0.0518395
				24	0.0201049	0.0520122
				24	0.00485768	0.0521257
				24	0.0102368	0.0521327
				24	0.00607439	0.0521819
				24	0.0145278	0.0522565
				24	0.0178894	0.0526119
				24	0.00419554	0.0528518
				24	0.0196468	0.0528634
				24	0.00498755	0.0531929
				24	0.0170241	0.0535427
				24	0.0178033	0.0535947
				24	0.0139636	0.0538654
				24	0.0063062	0.0545103
				24	0.0144359	0.0545311
				24	0.00427547	0.0545978
				24	0.0168968	0.0547974
				24	0.00407725	0.0550245
				24	0.0149	0.0553376
				24	0.0053878	0.0553558
				24	0.0179017	0.0555014
				24	0.0119158	0.0557891
				24	0.00407428	0.0559111
				24	0.0169518	0.0559181
				24	0.0101433	0.055966
				24	0.00472763	0.0564591
				24	0.00937975	0.0565202
				24	0.00892352	0.0566482
				24	0.00455805	0.0566836
				24	0.0109819	0.0567249
				24	0.0142556	0.0568212
				24	0.00989465	0.0568779
				24	0.0142477	0.0568867
				24	0.0157004	0.0572662
				24	0.00408491	0.0574882
				24	0.0165589	0.0577849
				24	0.0127124	0.0580832
				24	0.00800368	0.0586659
				24	0.00704979	0.0588704
				24	0.00740247	0.0589416
				24	0.00543211	0.0594204
				24	0.00469723	0.0600516
				24	0.00432485	0.060458
				24	0.00447671	0.0605526
				24	0.0109068	0.0608382
				24	0.0125335	0.0609937
				24	0.00390625	0.0618378
				24	0.0162849	0.0621199
				24	0.010321	0.0624076
				24	0.0191198	0.0626009
				24	0.0138562	0.0628921
				24	0.0156169	0.0630426
				24	0.0114922	0.0635732
				24	0.0251659	0.0638842
				24	0.0111655	0.0646026
				24	0.0143629	0.0646357
				24	0.0165398	0.0651313
				24	0.00994694	0.0658605
				24	0.00402376	0.0666078
				24	0.00545527	0.0689864
				24	0.0103034	0.0703083
				24	0.0149	0.0553376
				24	0.0149577	0.0503474
				24	0.0152887	0.0476023
				24	0.0153591	0.0249783
				24	0.0153716	0.0460138
				24	0.0156169	0.0630426
				24	0.0157004	0.0572662
				24	0.0158062	0.0214946
				24	0.0158584	0.0412534
				24	0.0159215	0.0442276
				24	0.0160938	0.0241357
				24	0.0161126	0.0386277
				24	0.0161659	0.0484957
				24	0.0162849	0.0621199
				24	0.016504	0.0505809
				24	0.016539	0.0494021
				24	0.0165398	0.0651313
				24	0.0165589	0.0577849
				24	0.0165959	0.0309266
				24	0.0166586	0.0486975
				24	0.0166951	0.0429639
				24	0.0168968	0.0547974
				24	0.0169287	0.0232978
				24	0.0169518	0.0559181
				24	0.0169557	0.0177605
				24	0.0170241	0.0535427
				24	0.0178033	0.0535947
				24	0.0178313	0.0410402
				24	0.0178894	0.0526119
				24	0.0179017	0.0555014
				24	0.0181033	0.0462656
				24	0.0186786	0.0466905
				24	0.0187261	0.0486621
				24	0.0189522	0.0389057
				24	0.0191198	0.0626009
				24	0.0196468	0.0528634
				24	0.0201049	0.0520122
				24	0.0201711	0.0479417
				24	0.0204002	0.0439684
				24	0.0211227	0.0454329
				24	0.0233499	0.0474929
				24	0.0251659	0.0638842

## Sheet: Fig. 3
a)			b)			c)			d)			e)			f)
Time	15N/14N		Time	Ratio of enriched cell		Time	Ratio of cells with hotspot		Time	15N/14N		Time	Ratio of enriched cell		Time	Ratio of cells with hotspot
0	0.00342993		0	0		0	0		0	0.00291731		0	0		0	0
0	0.0035808		1	0		1	0		0	0.00412842		2	12.0567		2	5.67376
0	0.00360061		2	0		2	0		0	0.00417747		4	29.1139		4	14.557
0	0.0030952		3	0		3	0		0	0.00397487		6	45.977		6	41.3793
0	0.00362187		4	26.6667		4	0		0	0.00344774		8	54.7945		8	28.0822
0	0.00360313		5	18.1818		5	10		0	0.00317507		10	65.2482		10	23.4043
0	0.00343101		6	50		6	22.2222		0	0.00339485		12	48.5437		12	16.5049
0	0.00347828		7	60		7	20		0	0.00370698		14	63.3721		14	23.2558
0	0.00343776		8	31.25		8	18.75		0	0.00380364		16	50.2857		16	8.57143
0	0.00352382		9	45.4545		9	31.8182		0	0.00372221		18	64.2857		18	4.16667
0	0.00351943		10	38.4615		10	42.1053		0	0.0034176		20	55.4545		20	0
0	0.00343219		11	75		11	58.3333		0	0.00379047		22	64.6341		22	0
0	0.00333832		12	72.2222		12	62.5		0	0.00363544		24	66.2252		24	0
0	0.00341518		13	66.6667		13	44.4444		0	0.00346258
0	0.00381122		14	50		14	19.0476		0	0.00366884
0	0.00341573		15	33.3333		15	0		0	0.00350938
0	0.00337002		17	62.1622		17	0		0	0.00354778
0	0.00337626		18	37.5		18	0		0	0.00370123
0	0.00335173		19	37.5		19	0		0	0.00356857
0	0.0034113		20	70		20	0		0	0.00347344
1	0.00341023		21	50		21	0		0	0.0036435
1	0.00335471		22	80		22	0		0	0.00371204
1	0.00346181		23	71.4286		23	0		0	0.0036043
1	0.00353601		24	26.9231		24	0		0	0.00374434
1	0.00365591								0	0.00363112
1	0.00333155								0	0.00360804
1	0.00323297								0	0.00370654
1	0.00345259								0	0.00369962
1	0.00347079								0	0.00352623
1	0.00328917								0	0.00386689
1	0.00349644								0	0.00370582
1	0.00349097								0	0.00369472
1	0.00346123								0	0.00371592
1	0.0035302								0	0.00367428
2	0.0030354								0	0.00374473
2	0.00351033								0	0.00365565
2	0.00352114								0	0.00365741
2	0.00361777								0	0.00387568
2	0.00330052								0	0.00369743
2	0.00319693								0	0.00349719
2	0.00335772								0	0.00357286
2	0.00341527								0	0.00347131
2	0.00336079								0	0.003731
2	0.00339219								0	0.00328998
2	0.00346403								0	0.00379255
2	0.00333554								0	0.00351624
2	0.00339079								0	0.00371147
2	0.00336906								0	0.00365196
2	0.00349398								0	0.00370659
3	0.00335245								0	0.00359864
3	0.00347303								0	0.00345931
3	0.00339731								0	0.00379734
3	0.00345206								0	0.00377904
3	0.00345702								0	0.00368948
3	0.00348081								0	0.00356786
3	0.00350264								0	0.00344529
3	0.00320629								0	0.00373995
3	0.00352814								0	0.00356148
3	0.00355282								0	0.00373704
3	0.00361986								0	0.00359988
3	0.00355426								0	0.00359195
3	0.00345315								0	0.00364665
3	0.00357801								0	0.00366357
3	0.00348956								0	0.00360288
4	0.00362028								0	0.00374211
4	0.00429848								0	0.00375418
4	0.0035167								0	0.0035865
4	0.0040651								0	0.00361068
4	0.00372804								0	0.00371168
4	0.00376836								0	0.0034444
4	0.00353767								0	0.00353062
4	0.00342897								0	0.00379566
4	0.00360462								0	0.0035272
4	0.00356496								0	0.00381265
4	0.00422266								0	0.00362037
4	0.00412971								0	0.0034046
4	0.00402365								0	0.00398684
4	0.00457093								0	0.0033221
5	0.00357791								2	0.00366331
5	0.00360888								2	0.00369641
5	0.00354285								2	0.00331667
5	0.00483652								2	0.0037865
5	0.00386472								2	0.00369245
5	0.00371303								2	0.00471171
5	0.00366778								2	0.00403463
5	0.0036113								2	0.00348323
5	0.00379197								2	0.00350857
5	0.00373081								2	0.00386157
5	0.00404413								2	0.00357197
6	0.00356532								2	0.00362227
6	0.00529448								2	0.0038578
6	0.00469826								2	0.00396178
6	0.00364551								2	0.00544283
6	0.00357625								2	0.00391379
6	0.00325248								2	0.00392363
6	0.00515928								2	0.00370709
6	0.0034345								2	0.0037577
6	0.00619257								2	0.00386512
6	0.00434855								2	0.00436876
6	0.00498993								2	0.00812665
6	0.00652208								2	0.00391941
6	0.00556476								2	0.00378608
6	0.00346879								2	0.0033427
6	0.00354949								2	0.00424198
6	0.00350855								2	0.00363629
7	0.00587192								2	0.00376025
7	0.003793								2	0.0038008
7	0.00702793								2	0.00589504
7	0.00537145								2	0.00522698
7	0.00622094								2	0.00345332
7	0.00371017								2	0.00365742
7	0.00625822								2	0.0035741
7	0.00574521								2	0.00369402
7	0.00366485								2	0.00366856
7	0.00336096								2	0.00504036
8	0.00335324								2	0.00561483
8	0.00337954								2	0.00357087
8	0.0033372								2	0.0041285
8	0.00334203								2	0.00436233
8	0.00329635								2	0.00371325
8	0.00570244								2	0.00372735
8	0.00390087								2	0.00395472
8	0.00560422								2	0.0138713
8	0.00345774								2	0.0037359
8	0.00389354								2	0.00377633
8	0.00677566								2	0.00373258
8	0.00529255								2	0.00401955
8	0.00332779								2	0.00438205
8	0.0034707								2	0.00373473
8	0.00638698								2	0.00398334
8	0.00348203								2	0.00387938
9	0.00354753								2	0.0037527
9	0.00452032								2	0.00468576
9	0.00691988								2	0.00398643
9	0.00369315								2	0.00373966
9	0.00700685								2	0.00339188
9	0.00367588								2	0.00370639
9	0.00745083								2	0.0032588
9	0.00634861								2	0.00366163
9	0.00378445								2	0.00851757
9	0.0038403								2	0.00607458
9	0.00764012								2	0.0079116
9	0.00474347								2	0.00346152
9	0.00366825								2	0.00351605
9	0.00431093								2	0.00373836
9	0.00358204								2	0.00414604
9	0.00363247								2	0.00568573
9	0.0034367								2	0.00391731
9	0.00355556								2	0.00365807
9	0.00362744								2	0.00381455
9	0.00748269								2	0.00659196
9	0.00380215								2	0.00408687
9	0.00725218								2	0.00358087
10	0.0033916								2	0.0040105
10	0.00357697								2	0.00946622
10	0.0035764								2	0.00366593
10	0.00670609								2	0.00378373
10	0.00546909								2	0.00355722
10	0.0036136								2	0.00385876
10	0.00359863								2	0.0142924
10	0.00353779								2	0.00764182
10	0.00389851								2	0.00461163
10	0.00405369								2	0.00461163
10	0.00692707								2	0.00405012
10	0.00662864								2	0.00339412
10	0.00380388								2	0.00374183
11	0.00429219								2	0.00422305
11	0.00685342								2	0.00856897
11	0.0034011								2	0.00603544
11	0.00687439								2	0.0041897
11	0.00352216								2	0.0109855
11	0.00520548								2	0.00455203
11	0.00351411								2	0.00362931
11	0.00628979								2	0.00381746
11	0.008049								2	0.00348815
11	0.0074607								2	0.00362915
11	0.00748083								2	0.00519949
11	0.00810751								2	0.00345713
12	0.00598796								2	0.00403619
12	0.00352995								2	0.0055809
12	0.00855098								2	0.00478907
12	0.00365235								2	0.00713312
12	0.0037189								2	0.00638176
12	0.00654533								2	0.00371429
12	0.0044123								2	0.00371429
12	0.00464734								2	0.00358006
12	0.00817145								2	0.0108695
12	0.00645875								2	0.00371181
12	0.00646171								2	0.00363592
12	0.00350155								2	0.00381469
12	0.00866179								2	0.00934662
12	0.00667605								2	0.00498497
12	0.00896541								2	0.0040413
12	0.00780808								2	0.0125416
12	0.00384833								2	0.00348551
12	0.00722247								2	0.00370639
13	0.00775597								2	0.0037896
13	0.00939828								2	0.00612176
13	0.00815315								2	0.00367071
13	0.00926207								2	0.00389122
13	0.0068671								2	0.00500018
13	0.00750135								2	0.00438835
13	0.00347778								2	0.00400081
13	0.00359221								2	0.00390215
13	0.00362224								2	0.00329416
14	0.00364671								2	0.00382775
14	0.00706684								2	0.00381318
14	0.00381921								2	0.00575105
14	0.00712217								2	0.00957862
14	0.00670389								2	0.00532006
14	0.00337355								2	0.00390488
14	0.00594248								2	0.0120096
14	0.00409832								2	0.00360132
14	0.00343119								2	0.00758406
14	0.00323184								2	0.00360143
14	0.00331109								2	0.0039771
14	0.00405972								2	0.0063696
14	0.00745149								2	0.00384852
14	0.00373107								2	0.00744546
14	0.00355615								2	0.00378588
14	0.00762128								2	0.00372224
14	0.00350033								2	0.00373395
14	0.00732705								4	0.00449853
14	0.00816998								4	0.0031618
14	0.00374576								4	0.00419215
14	0.00351667								4	0.00435412
15	0.00332837								4	0.00381915
15	0.00336052								4	0.00413338
15	0.00351401								4	0.00420586
15	0.00677027								4	0.00674449
15	0.00572119								4	0.00382417
15	0.00353587								4	0.00387917
15	0.00752682								4	0.00466923
15	0.00340977								4	0.00376318
15	0.0033401								4	0.0111114
15	0.00515293								4	0.00350877
15	0.00338812								4	0.0100649
15	0.00356413								4	0.0100649
15	0.00342568								4	0.00400359
15	0.00336576								4	0.0057236
15	0.00540509								4	0.00728115
15	0.00360524								4	0.00432205
15	0.0035066								4	0.00393
15	0.0068402								4	0.00371246
15	0.00345774								4	0.007068
15	0.00637455								4	0.00440604
15	0.0061019								4	0.00386295
15	0.00363208								4	0.00457304
15	0.00350304								4	0.00425485
15	0.00398533								4	0.00578782
15	0.00538301								4	0.00365711
15	0.00340426								4	0.00356938
15	0.0071009								4	0.00344429
15	0.00348238								4	0.00395109
15	0.00451184								4	0.00407627
15	0.00343503								4	0.00354402
15	0.00338781								4	0.00390008
15	0.00353166								4	0.0071924
15	0.00354558								4	0.00498976
17	0.00570095								4	0.00410227
17	0.00343753								4	0.00770484
17	0.00594825								4	0.00460086
17	0.00339109								4	0.00442772
17	0.00359927								4	0.00383749
17	0.00553288								4	0.00788723
17	0.00359851								4	0.0036678
17	0.0033802								4	0.00491704
17	0.0060168								4	0.00713422
17	0.00347149								4	0.00408864
17	0.00392533								4	0.00930487
17	0.00591478								4	0.004845
17	0.00577058								4	0.0116718
17	0.00730982								4	0.00815865
17	0.00799251								4	0.00386036
17	0.00457731								4	0.00396452
17	0.00710527								4	0.010238
17	0.00402153								4	0.00577807
17	0.00371568								4	0.00350979
17	0.00685839								4	0.00481875
17	0.00449194								4	0.00349365
17	0.0033624								4	0.00365151
17	0.00622024								4	0.00390826
17	0.00337108								4	0.00405457
17	0.00387235								4	0.00809747
17	0.00633701								4	0.00346827
17	0.00386986								4	0.0142636
17	0.00372738								4	0.0037562
17	0.00738314								4	0.00349406
17	0.00453822								4	0.0139584
17	0.00755783								4	0.0139584
17	0.00585578								4	0.00351734
17	0.0087166								4	0.0068882
17	0.00771221								4	0.00352605
17	0.00455186								4	0.00535084
17	0.00368915								4	0.0158646
17	0.00349492								4	0.00411999
17	0.00689857								4	0.00378317
18	0.00818775								4	0.00402146
18	0.00894444								4	0.00387961
18	0.00361263								4	0.00414588
18	0.00729417								4	0.00353572
18	0.00335409								4	0.00441524
18	0.00360553								4	0.00361051
18	0.00347149								4	0.00651294
18	0.00361236								4	0.00651294
18	0.00722433								4	0.00378195
18	0.00350029								4	0.00390776
18	0.00384197								4	0.00658385
18	0.00705233								4	0.004271
18	0.00385239								4	0.00362626
18	0.00723067								4	0.0153388
18	0.00337293								4	0.00386317
18	0.003738								4	0.00400488
18	0.00347022								4	0.00702298
19	0.00774103								4	0.00494289
19	0.00938645								4	0.0184519
19	0.00815355								4	0.0124304
19	0.00919193								4	0.00418088
19	0.00306119								4	0.00423638
19	0.0032527								4	0.00561029
19	0.00320363								4	0.00567952
19	0.00318833								4	0.00570227
19	0.00328022								4	0.0110186
19	0.0032408								4	0.00428105
19	0.00769923								4	0.0054492
19	0.00764107								4	0.00955337
19	0.0034045								4	0.00515184
19	0.00367856								4	0.00403365
19	0.00322877								4	0.00760721
19	0.00323646								4	0.00382011
20	0.00549362								4	0.00414777
20	0.00672866								4	0.00398659
20	0.00515101								4	0.0045915
20	0.00355648								4	0.0113351
20	0.00350537								4	0.0106956
20	0.0066818								4	0.00368912
20	0.0068161								4	0.00487583
20	0.00655644								4	0.00376466
20	0.00701295								4	0.0107897
20	0.00360089								4	0.00403976
21	0.00362843								4	0.00348993
21	0.00359626								4	0.00348993
21	0.00368503								4	0.00412251
21	0.00382509								4	0.00394701
21	0.00725296								4	0.0042596
21	0.00376567								4	0.0152463
21	0.00388647								4	0.00561941
21	0.00706436								4	0.00479249
21	0.00572149								4	0.00699819
21	0.00796868								4	0.0154991
21	0.00796001								4	0.00320113
21	0.00846533								4	0.00438798
22	0.00366075								4	0.00383066
22	0.00467948								4	0.00382062
22	0.00387961								4	0.0100412
22	0.0080621								4	0.00509748
22	0.00680795								4	0.00922009
22	0.00754124								4	0.00433312
22	0.00606248								4	0.0138248
22	0.00707147								4	0.00957259
22	0.00418595								4	0.0115875
22	0.00856624								4	0.0127763
23	0.00776604								4	0.00540562
23	0.00898578								4	0.00484868
23	0.00415074								4	0.00416804
23	0.008438								4	0.00745775
23	0.00366422								4	0.00661219
23	0.00345546								4	0.0128547
23	0.00653926								4	0.0040513
24	0.00385009								4	0.00923178
24	0.00864239								4	0.0098914
24	0.00379591								4	0.00964122
24	0.00398119								4	0.0192102
24	0.00905644								4	0.0050165
24	0.00406101								4	0.00476119
24	0.00803484								4	0.012995
24	0.00555529								4	0.00843858
24	0.00728888								4	0.00870329
24	0.00389172								4	0.00385217
24	0.00384162								4	0.0159182
24	0.00386433								6	0.00424994
24	0.00363057								6	0.00447748
24	0.0038671								6	0.00452815
24	0.0037926								6	0.00408789
24	0.00430214								6	0.00625029
24	0.00347879								6	0.00398441
24	0.00370319								6	0.00412746
24	0.00361162								6	0.00431195
24	0.00357134								6	0.00379859
24	0.00356686								6	0.00443624
24	0.0031938								6	0.00412043
24	0.0033855								6	0.00354437
24	0.00342968								6	0.00421423
24	0.0034573								6	0.00417792
24	0.00330346								6	0.00411479
									6	0.00415519
									6	0.00462064
									6	0.0115515
									6	0.00395455
									6	0.00421908
									6	0.0106854
									6	0.0061062
									6	0.0125795
									6	0.00390715
									6	0.00472444
									6	0.00424026
									6	0.00425739
									6	0.00407436
									6	0.0038858
									6	0.00801406
									6	0.0159088
									6	0.0144505
									6	0.00471491
									6	0.0117993
									6	0.00428916
									6	0.00516512
									6	0.00654794
									6	0.0055599
									6	0.0043636
									6	0.00724546
									6	0.00626533
									6	0.00418158
									6	0.0124403
									6	0.00575046
									6	0.00393171
									6	0.00475345
									6	0.00646837
									6	0.0064846
									6	0.00609215
									6	0.00598239
									6	0.0051804
									6	0.00705025
									6	0.00720868
									6	0.0046239
									6	0.00575406
									6	0.00799326
									6	0.00478867
									6	0.0071638
									6	0.0164461
									6	0.01191
									6	0.0110684
									6	0.0110153
									6	0.00459477
									6	0.0115528
									6	0.0109192
									6	0.00431981
									6	0.0109413
									6	0.0140342
									6	0.0154731
									6	0.0128325
									6	0.0150033
									6	0.0155884
									6	0.0144165
									6	0.0100649
									6	0.0158695
									6	0.00877495
									6	0.011078
									6	0.0185945
									6	0.012525
									6	0.010364
									6	0.0155647
									6	0.0111639
									6	0.00972931
									6	0.0143495
									6	0.018937
									6	0.0158781
									6	0.0179523
									8	0.007888
									8	0.00385855
									8	0.00422128
									8	0.0125355
									8	0.0068972
									8	0.0089289
									8	0.00906178
									8	0.00412036
									8	0.00383386
									8	0.00402195
									8	0.00438994
									8	0.00465475
									8	0.0151458
									8	0.00553307
									8	0.0133688
									8	0.0135937
									8	0.0109389
									8	0.0118993
									8	0.00485577
									8	0.00474175
									8	0.0127714
									8	0.0129402
									8	0.01246
									8	0.0115594
									8	0.0137936
									8	0.00902861
									8	0.0103389
									8	0.0122523
									8	0.0148069
									8	0.00425037
									8	0.0199465
									8	0.00376251
									8	0.00397178
									8	0.0108055
									8	0.0111614
									8	0.00588579
									8	0.00387563
									8	0.00909778
									8	0.0037453
									8	0.00898647
									8	0.0101827
									8	0.0169822
									8	0.00433184
									8	0.0106116
									8	0.0138364
									8	0.0168352
									8	0.00529989
									8	0.00436586
									8	0.0123193
									8	0.0155206
									8	0.00410361
									8	0.0134415
									8	0.00427972
									8	0.00703592
									8	0.00530871
									8	0.0133903
									8	0.0133061
									8	0.00399639
									8	0.00402956
									8	0.0038833
									8	0.00484036
									8	0.00458771
									8	0.0181732
									8	0.00431032
									8	0.0186645
									8	0.00415067
									8	0.00568004
									8	0.0107234
									8	0.0145981
									8	0.0120548
									8	0.0124156
									8	0.00490267
									8	0.0100148
									8	0.00696404
									8	0.00431268
									8	0.00405327
									8	0.00678888
									8	0.00594068
									8	0.00508381
									8	0.0109132
									8	0.0136762
									8	0.0180773
									8	0.0134286
									8	0.00985014
									8	0.0110455
									8	0.0167338
									8	0.00980548
									8	0.00476694
									8	0.00812135
									8	0.00674903
									8	0.0103168
									8	0.00405291
									8	0.00451857
									8	0.016762
									8	0.00465304
									8	0.00393484
									8	0.0193739
									8	0.0111042
									8	0.00818348
									8	0.0169994
									8	0.0040907
									8	0.00629148
									8	0.009749
									8	0.00802901
									8	0.0136134
									8	0.0128783
									8	0.0166072
									8	0.00557374
									8	0.0128593
									8	0.0047233
									8	0.013851
									8	0.0038706
									8	0.0112763
									8	0.00424028
									8	0.00433295
									8	0.00594414
									8	0.00912649
									8	0.00741982
									8	0.0178076
									8	0.0138174
									8	0.0129773
									8	0.00462663
									8	0.00389398
									8	0.00396552
									8	0.00453326
									8	0.0111845
									8	0.0127781
									8	0.0140902
									8	0.00424207
									8	0.00691667
									8	0.00404872
									8	0.00498343
									8	0.00403802
									8	0.00414849
									8	0.0124644
									8	0.00569062
									8	0.00514276
									8	0.00385108
									8	0.0161433
									8	0.0170092
									8	0.00726607
									8	0.00775856
									8	0.00954241
									8	0.0103116
									8	0.00482995
									8	0.0115614
									10	0.00420791
									10	0.00444072
									10	0.0131804
									10	0.00445901
									10	0.0038746
									10	0.00386333
									10	0.0102597
									10	0.00429357
									10	0.00415788
									10	0.004192
									10	0.00869484
									10	0.0210843
									10	0.00894414
									10	0.00604163
									10	0.00420685
									10	0.00401413
									10	0.00405156
									10	0.0194979
									10	0.0155734
									10	0.00749446
									10	0.00471298
									10	0.0136674
									10	0.0173833
									10	0.0184998
									10	0.0218632
									10	0.0166636
									10	0.0220681
									10	0.0088657
									10	0.00873305
									10	0.00658514
									10	0.0145756
									10	0.00580011
									10	0.00510177
									10	0.0177972
									10	0.0040089
									10	0.00800353
									10	0.010036
									10	0.0184053
									10	0.00506519
									10	0.00985589
									10	0.0139605
									10	0.0132619
									10	0.00592735
									10	0.0115034
									10	0.0127808
									10	0.00643103
									10	0.0138669
									10	0.0146961
									10	0.0038933
									10	0.00517972
									10	0.00428404
									10	0.0180804
									10	0.00428916
									10	0.00798303
									10	0.0130756
									10	0.00456045
									10	0.0080768
									10	0.00822522
									10	0.00391238
									10	0.00375727
									10	0.00458332
									10	0.00552949
									10	0.00834231
									10	0.0177403
									10	0.00543076
									10	0.00420663
									10	0.00992182
									10	0.014138
									10	0.00499075
									10	0.0135816
									10	0.012143
									10	0.00505148
									10	0.00408664
									10	0.0111728
									10	0.0154045
									10	0.00696007
									10	0.0110427
									10	0.0067528
									10	0.00566335
									10	0.00415049
									10	0.00391183
									10	0.00538721
									10	0.00520999
									10	0.01058
									10	0.0103379
									10	0.0107418
									10	0.0043681
									10	0.00755588
									10	0.00369255
									10	0.00594321
									10	0.00735596
									10	0.00340036
									10	0.00383119
									10	0.0118295
									10	0.0150912
									10	0.0166683
									10	0.0152616
									10	0.00794852
									10	0.00424004
									10	0.0038974
									10	0.00441912
									10	0.0184649
									10	0.0137119
									10	0.0134918
									10	0.0104829
									10	0.0124318
									10	0.0123168
									10	0.012192
									10	0.0123967
									10	0.011892
									10	0.0117223
									10	0.0123538
									10	0.0122984
									10	0.0113673
									10	0.0125567
									10	0.0113607
									10	0.0111212
									10	0.0117141
									10	0.0122406
									10	0.0100266
									10	0.0124151
									10	0.0123893
									10	0.0113879
									10	0.0111946
									10	0.0114961
									10	0.0113448
									10	0.0114602
									10	0.0129814
									10	0.0114978
									10	0.0120641
									10	0.011691
									10	0.0114502
									10	0.0125258
									10	0.0130306
									10	0.0113534
									10	0.0130786
									10	0.0116307
									10	0.0117903
									10	0.0118308
									10	0.0123945
									10	0.0114171
									12	0.0125953
									12	0.00551875
									12	0.0130107
									12	0.00446407
									12	0.0181425
									12	0.00811812
									12	0.00757674
									12	0.00435982
									12	0.0042416
									12	0.00419082
									12	0.00469376
									12	0.00420886
									12	0.00455789
									12	0.00408735
									12	0.013549
									12	0.00568652
									12	0.0182384
									12	0.00449361
									12	0.0065232
									12	0.00439612
									12	0.00430742
									12	0.00449346
									12	0.00536118
									12	0.00957699
									12	0.00907474
									12	0.00571766
									12	0.0135257
									12	0.0188816
									12	0.0122359
									12	0.00424715
									12	0.00461797
									12	0.00449245
									12	0.0103503
									12	0.0055882
									12	0.0112383
									12	0.00642059
									12	0.011192
									12	0.0163237
									12	0.0184683
									12	0.0146212
									12	0.00447182
									12	0.00422072
									12	0.0183476
									12	0.016328
									12	0.00523121
									12	0.0214316
									12	0.0140189
									12	0.0123198
									12	0.00591741
									12	0.0078463
									12	0.015176
									12	0.00889034
									12	0.00584884
									12	0.0181173
									12	0.0220613
									12	0.00455043
									12	0.011197
									12	0.0150627
									12	0.00761989
									12	0.0109212
									12	0.011672
									12	0.00457213
									12	0.00710833
									12	0.0138172
									12	0.0138487
									12	0.0149633
									12	0.00680323
									12	0.00769013
									12	0.00518668
									12	0.00410029
									12	0.00391107
									12	0.00559226
									12	0.0109082
									12	0.00458822
									12	0.00501403
									12	0.00410357
									12	0.00386155
									12	0.00362083
									12	0.004388
									12	0.00599825
									12	0.00392361
									12	0.00393097
									12	0.00391996
									12	0.00741686
									12	0.00436711
									12	0.0037937
									12	0.00444505
									12	0.00391423
									12	0.00612121
									12	0.00952844
									12	0.00745205
									12	0.0118699
									12	0.0123701
									12	0.0132777
									12	0.0154015
									12	0.0115841
									12	0.0127018
									12	0.00562438
									12	0.00367919
									12	0.0036121
									12	0.00366725
									12	0.0116984
									12	0.00908026
									14	0.00570086
									14	0.00960116
									14	0.00949193
									14	0.0135627
									14	0.00901502
									14	0.013952
									14	0.00391641
									14	0.00434435
									14	0.00428758
									14	0.00893322
									14	0.00453405
									14	0.00756112
									14	0.00574585
									14	0.0107952
									14	0.00841134
									14	0.0183646
									14	0.00697378
									14	0.0085907
									14	0.00443465
									14	0.00474759
									14	0.0059019
									14	0.00674625
									14	0.00579345
									14	0.0071325
									14	0.0167308
									14	0.0175316
									14	0.00735642
									14	0.00557281
									14	0.00797648
									14	0.00508745
									14	0.0135741
									14	0.00487312
									14	0.0141561
									14	0.00449491
									14	0.00435354
									14	0.0134311
									14	0.014743
									14	0.0144844
									14	0.0128478
									14	0.0164311
									14	0.0127384
									14	0.0110892
									14	0.0112293
									14	0.0119294
									14	0.00485584
									14	0.0163843
									14	0.0131557
									14	0.0048761
									14	0.00517912
									14	0.00491197
									14	0.00913571
									14	0.00460182
									14	0.00481839
									14	0.00437463
									14	0.0108596
									14	0.0100789
									14	0.0123622
									14	0.00392224
									14	0.0209404
									14	0.00450838
									14	0.0155474
									14	0.00855217
									14	0.0120701
									14	0.00449353
									14	0.0131196
									14	0.0146019
									14	0.00752236
									14	0.00483786
									14	0.00481046
									14	0.00483478
									14	0.0153202
									14	0.0245257
									14	0.00593802
									14	0.0135469
									14	0.0155654
									14	0.0145251
									14	0.00933284
									14	0.00822716
									14	0.0112795
									14	0.0108981
									14	0.0055254
									14	0.0113655
									14	0.0045449
									14	0.0121386
									14	0.0140793
									14	0.0130409
									14	0.0145019
									14	0.0177653
									14	0.00415529
									14	0.00463613
									14	0.00559767
									14	0.0101366
									14	0.00529393
									14	0.0115561
									14	0.0126432
									14	0.0170858
									14	0.0179375
									14	0.0126127
									14	0.0128292
									14	0.0102668
									14	0.0127501
									14	0.0141548
									14	0.0145161
									14	0.0128076
									14	0.0138132
									14	0.0155489
									14	0.0134626
									14	0.0115365
									14	0.00514864
									14	0.0095031
									14	0.00432026
									14	0.0114243
									14	0.0116703
									14	0.00705959
									14	0.014124
									14	0.0142745
									14	0.00698891
									14	0.0140952
									14	0.0157546
									14	0.0111915
									14	0.012555
									14	0.012517
									14	0.0158367
									14	0.0101826
									14	0.00852795
									14	0.0176971
									14	0.00492125
									14	0.0166355
									14	0.0160289
									14	0.0158157
									14	0.0155102
									14	0.0126647
									14	0.00680615
									14	0.00873919
									14	0.0101369
									14	0.0166721
									14	0.00971868
									14	0.00458174
									14	0.0156334
									14	0.00452122
									14	0.00482844
									14	0.00479303
									14	0.0114633
									14	0.0128671
									14	0.0128593
									14	0.0152068
									14	0.0117153
									14	0.0136637
									14	0.00542691
									14	0.00387786
									14	0.00438908
									14	0.0157287
									14	0.00392833
									14	0.00401652
									14	0.00450211
									14	0.00420323
									14	0.00442195
									14	0.0114068
									14	0.0101191
									14	0.00408205
									14	0.00429469
									14	0.00464065
									14	0.0043754
									14	0.0138346
									14	0.00439098
									14	0.0112736
									14	0.00472178
									14	0.0107055
									14	0.0040178
									14	0.00537575
									14	0.0111917
									14	0.0129263
									14	0.00631101
									16	0.0111816
									16	0.00386887
									16	0.00410785
									16	0.00566719
									16	0.0106984
									16	0.00365784
									16	0.00954455
									16	0.00385028
									16	0.00434312
									16	0.0036508
									16	0.00826885
									16	0.00381405
									16	0.0149797
									16	0.0185361
									16	0.00731877
									16	0.00456171
									16	0.0127649
									16	0.00846071
									16	0.0170517
									16	0.0157687
									16	0.0159877
									16	0.00538692
									16	0.0122127
									16	0.00965353
									16	0.0164865
									16	0.00566721
									16	0.0100471
									16	0.00409891
									16	0.00403467
									16	0.00571468
									16	0.00666691
									16	0.0168079
									16	0.00439258
									16	0.00379328
									16	0.0132623
									16	0.00609756
									16	0.0165135
									16	0.00955345
									16	0.0152384
									16	0.00559517
									16	0.00891024
									16	0.00541029
									16	0.0148608
									16	0.0161342
									16	0.0114606
									16	0.00595687
									16	0.00395922
									16	0.0158079
									16	0.0161598
									16	0.00500175
									16	0.00533366
									16	0.0215322
									16	0.0141963
									16	0.00452384
									16	0.00827236
									16	0.00890092
									16	0.0073468
									16	0.00402311
									16	0.014548
									16	0.00427283
									16	0.00665813
									16	0.0122331
									16	0.0117392
									16	0.00395484
									16	0.00625995
									16	0.0119317
									16	0.00980822
									16	0.00581438
									16	0.00876429
									16	0.00421087
									16	0.0135082
									16	0.0062849
									16	0.00748894
									16	0.00382127
									16	0.00844135
									16	0.00514702
									16	0.00478275
									16	0.00437763
									16	0.00426267
									16	0.00859367
									16	0.00543641
									16	0.00451968
									16	0.00412776
									16	0.0132651
									16	0.0168578
									16	0.0155012
									16	0.0132348
									16	0.0158928
									16	0.00408007
									16	0.00471349
									16	0.018815
									16	0.0043602
									16	0.0124072
									16	0.00470819
									16	0.00522229
									16	0.00444632
									16	0.00392499
									16	0.00360052
									16	0.0038262
									16	0.00472147
									16	0.00988398
									16	0.0169834
									16	0.00369582
									16	0.00381091
									16	0.00356404
									16	0.0047645
									16	0.00380798
									16	0.00958682
									16	0.00388572
									16	0.00334713
									16	0.0141325
									16	0.0142617
									16	0.00613435
									16	0.00380455
									16	0.00499313
									16	0.0130483
									16	0.0112346
									16	0.0150238
									16	0.00477618
									16	0.016226
									16	0.00875809
									16	0.0163338
									16	0.0178812
									16	0.00838941
									16	0.00493594
									16	0.0161489
									16	0.0126321
									16	0.0134325
									16	0.0219979
									16	0.0139018
									16	0.00442581
									16	0.00659835
									16	0.0132657
									16	0.00753365
									16	0.00428384
									16	0.0102952
									16	0.0100279
									16	0.0138569
									16	0.00486335
									16	0.0158736
									16	0.0119647
									16	0.00457238
									16	0.0154128
									16	0.00483506
									16	0.00581269
									16	0.0122341
									16	0.0147441
									16	0.00480261
									16	0.00468132
									16	0.00431932
									16	0.00398001
									16	0.0039696
									16	0.00437675
									16	0.0162998
									16	0.00522223
									16	0.0237116
									16	0.0218615
									16	0.00688155
									16	0.0114652
									16	0.0136911
									16	0.0131121
									16	0.0108489
									16	0.00540084
									16	0.0109883
									16	0.00465685
									16	0.00510899
									16	0.00818954
									16	0.0131456
									16	0.0174038
									16	0.00618419
									16	0.00557755
									16	0.00412623
									16	0.00528363
									16	0.00375982
									16	0.0102762
									16	0.00605996
									18	0.00453089
									18	0.014884
									18	0.0128651
									18	0.00448654
									18	0.0038294
									18	0.00417621
									18	0.00437851
									18	0.00789556
									18	0.0140524
									18	0.0132883
									18	0.00474487
									18	0.0156786
									18	0.0117179
									18	0.016892
									18	0.00882167
									18	0.00503409
									18	0.0100848
									18	0.00465541
									18	0.00459528
									18	0.011448
									18	0.0138733
									18	0.0120701
									18	0.00547187
									18	0.00801011
									18	0.00865009
									18	0.00705556
									18	0.00386515
									18	0.00530186
									18	0.00484862
									18	0.00742338
									18	0.0109395
									18	0.011626
									18	0.00906518
									18	0.00568832
									18	0.00474315
									18	0.00455657
									18	0.0123891
									18	0.0131048
									18	0.0147477
									18	0.0143459
									18	0.00473327
									18	0.0146488
									18	0.0118594
									18	0.0053047
									18	0.0161672
									18	0.00427111
									18	0.00594662
									18	0.00456188
									18	0.00785115
									18	0.00669718
									18	0.0127674
									18	0.014295
									18	0.00519803
									18	0.0182362
									18	0.0107265
									18	0.00699992
									18	0.0113322
									18	0.00744497
									18	0.00676508
									18	0.00943143
									18	0.0113797
									18	0.00876151
									18	0.00959558
									18	0.00617984
									18	0.00734744
									18	0.0107877
									18	0.00704917
									18	0.0156212
									18	0.0145096
									18	0.0133341
									18	0.00840873
									18	0.014997
									18	0.00432783
									18	0.00498107
									18	0.0101328
									18	0.00417603
									18	0.00533915
									18	0.00497111
									18	0.0176567
									18	0.0207478
									18	0.0187189
									18	0.0190321
									18	0.00992836
									18	0.0062207
									18	0.019
									18	0.00557608
									18	0.00472138
									18	0.0132719
									18	0.00687843
									18	0.00539295
									18	0.013052
									18	0.00484473
									18	0.0112804
									18	0.0117701
									18	0.0111719
									18	0.015636
									18	0.0121915
									18	0.00597799
									18	0.00563338
									18	0.00736191
									18	0.0133697
									18	0.00518679
									18	0.00537138
									18	0.00549567
									18	0.011286
									18	0.0165056
									18	0.0143724
									18	0.0126319
									18	0.0102685
									18	0.0121813
									18	0.0155059
									18	0.0197807
									18	0.0150007
									18	0.00862788
									18	0.00616721
									18	0.00716755
									18	0.0119619
									18	0.0132019
									18	0.0192864
									18	0.0187724
									18	0.0202174
									18	0.0186292
									18	0.0133726
									18	0.0103474
									18	0.00637464
									18	0.0106744
									18	0.0144971
									18	0.00739355
									18	0.00676658
									18	0.0108704
									18	0.0106692
									18	0.0114463
									18	0.0128843
									18	0.0138429
									18	0.0142909
									18	0.0155602
									18	0.0191016
									18	0.0154099
									18	0.00520944
									18	0.00846612
									18	0.0201877
									18	0.0176819
									18	0.0158635
									18	0.014298
									18	0.0142604
									18	0.00867157
									18	0.010263
									18	0.0104291
									18	0.00528142
									18	0.0046662
									18	0.00468329
									18	0.00512156
									18	0.0164257
									18	0.00647982
									18	0.00428081
									18	0.00557937
									18	0.00471551
									18	0.00477401
									18	0.0137038
									18	0.00423521
									18	0.00506378
									18	0.00550638
									18	0.00523026
									18	0.0137216
									18	0.00797612
									18	0.00766241
									18	0.0174908
									18	0.00491581
									18	0.00802692
									20	0.00902847
									20	0.00725437
									20	0.00426824
									20	0.0162863
									20	0.015194
									20	0.00992253
									20	0.0192545
									20	0.00429458
									20	0.00968065
									20	0.00976656
									20	0.0140134
									20	0.00511271
									20	0.00406594
									20	0.0147083
									20	0.00443379
									20	0.00386724
									20	0.0137172
									20	0.010166
									20	0.0109254
									20	0.015795
									20	0.0129119
									20	0.0109637
									20	0.00503322
									20	0.00483733
									20	0.00509764
									20	0.0136353
									20	0.0104352
									20	0.00434221
									20	0.00423722
									20	0.00388774
									20	0.00611096
									20	0.00526512
									20	0.00540299
									20	0.00476329
									20	0.0058563
									20	0.00524215
									20	0.00432753
									20	0.00589681
									20	0.0147095
									20	0.00513934
									20	0.00502746
									20	0.00421481
									20	0.0113221
									20	0.00527515
									20	0.00658117
									20	0.0118311
									20	0.00846339
									20	0.00586165
									20	0.00950916
									20	0.00501953
									20	0.0112689
									20	0.00515113
									20	0.00549581
									20	0.0127313
									20	0.0163992
									20	0.00460726
									20	0.00407622
									20	0.0102229
									20	0.00648238
									20	0.00793338
									20	0.00707161
									20	0.0112135
									20	0.0140503
									20	0.0126317
									20	0.00539879
									20	0.0175669
									20	0.00550762
									20	0.0104922
									20	0.0174341
									20	0.00806415
									20	0.00454165
									20	0.0142583
									20	0.0053264
									20	0.0138238
									20	0.00440537
									20	0.011897
									20	0.00451671
									20	0.00545314
									20	0.0125025
									20	0.00508385
									20	0.00473475
									20	0.00478202
									20	0.0148336
									20	0.0196003
									20	0.00516049
									20	0.00487305
									20	0.0133899
									20	0.0156291
									20	0.00607517
									20	0.00404147
									20	0.00517203
									20	0.00788696
									20	0.0127224
									20	0.0116513
									20	0.00516903
									20	0.0118499
									20	0.00441311
									20	0.00485038
									20	0.0123096
									20	0.00599124
									20	0.00521878
									20	0.014806
									20	0.00434347
									20	0.00489834
									20	0.0154377
									20	0.0106734
									20	0.0143341
									20	0.0144834
									20	0.00574223
									20	0.0157186
									20	0.00705559
									20	0.0116829
									20	0.0170995
									20	0.00729909
									20	0.0156758
									20	0.0038279
									20	0.00381211
									20	0.00461017
									20	0.0154601
									20	0.0121902
									20	0.00890619
									20	0.013637
									20	0.00560351
									20	0.0144113
									20	0.0114636
									20	0.00540445
									20	0.00449352
									20	0.00382516
									20	0.00564529
									20	0.0123964
									20	0.0135101
									20	0.0128289
									20	0.0115393
									20	0.00570249
									20	0.00606365
									20	0.0131078
									20	0.0124129
									20	0.00396722
									20	0.0128807
									20	0.00509765
									20	0.00982614
									20	0.0142243
									20	0.00432542
									20	0.00606256
									20	0.0146038
									20	0.0052812
									20	0.0145254
									20	0.0107981
									20	0.0108703
									20	0.0133117
									20	0.0136171
									20	0.0060627
									20	0.0110816
									20	0.00429738
									20	0.00882577
									20	0.0142921
									20	0.0070615
									20	0.00473246
									20	0.00472359
									20	0.0094364
									20	0.00973081
									20	0.00969712
									20	0.00604333
									20	0.0094876
									20	0.00931798
									20	0.0120588
									20	0.00780572
									20	0.00417648
									20	0.0114574
									20	0.0175759
									20	0.0155822
									20	0.0170451
									20	0.00441146
									20	0.0153457
									20	0.00806637
									20	0.0130285
									20	0.0178726
									20	0.0206884
									20	0.00517553
									20	0.00415099
									20	0.00517596
									20	0.0151396
									20	0.00498975
									20	0.005382
									20	0.0160696
									20	0.00644507
									20	0.0172675
									20	0.0115781
									20	0.0174728
									20	0.0119826
									20	0.0156993
									20	0.00979466
									20	0.013574
									20	0.0111269
									20	0.00417469
									20	0.0204645
									20	0.00375037
									20	0.0157792
									20	0.0108366
									20	0.0102708
									20	0.0176551
									20	0.00401111
									20	0.0127762
									20	0.0110778
									20	0.0171646
									20	0.011993
									22	0.00450234
									22	0.00353272
									22	0.0195644
									22	0.00417613
									22	0.00742441
									22	0.00494264
									22	0.0181001
									22	0.00424375
									22	0.00708228
									22	0.0106282
									22	0.00905216
									22	0.00592298
									22	0.00479257
									22	0.00543778
									22	0.016314
									22	0.00625455
									22	0.0164123
									22	0.0149468
									22	0.0175126
									22	0.00506269
									22	0.00634836
									22	0.00611612
									22	0.0131218
									22	0.0183031
									22	0.0042783
									22	0.0102117
									22	0.0155777
									22	0.0052881
									22	0.0164695
									22	0.0165243
									22	0.0172032
									22	0.00824765
									22	0.0190109
									22	0.0133981
									22	0.00569194
									22	0.0107183
									22	0.00943455
									22	0.0100063
									22	0.0154836
									22	0.00653792
									22	0.0106951
									22	0.0127529
									22	0.00823752
									22	0.0112747
									22	0.00448298
									22	0.0186036
									22	0.0153338
									22	0.0151646
									22	0.0121149
									22	0.0141359
									22	0.0137388
									22	0.00491402
									22	0.00868985
									22	0.00402033
									22	0.00807026
									22	0.00753645
									22	0.00466261
									22	0.0046892
									22	0.00481333
									22	0.0178645
									22	0.00420049
									22	0.00641973
									22	0.0176422
									22	0.00431221
									22	0.0141916
									22	0.00411104
									22	0.00555631
									22	0.00664513
									22	0.0168136
									22	0.00438102
									22	0.00421465
									22	0.0185461
									22	0.00426972
									22	0.0131234
									22	0.0059209
									22	0.00584251
									22	0.00570243
									22	0.00704412
									22	0.00538654
									22	0.0092247
									22	0.0155125
									22	0.00526349
									22	0.016832
									22	0.00731645
									22	0.00499074
									22	0.00632829
									22	0.0048805
									22	0.0148567
									22	0.00509138
									22	0.00916914
									22	0.0126029
									22	0.0106029
									22	0.0159386
									22	0.0100192
									22	0.00431522
									22	0.0168205
									22	0.0119111
									22	0.00551663
									22	0.01468
									22	0.0045717
									22	0.0112408
									22	0.0101293
									22	0.00455569
									22	0.0194908
									22	0.00582211
									22	0.012386
									22	0.00688454
									22	0.0132411
									22	0.0173213
									22	0.00609298
									22	0.0105134
									22	0.0137119
									22	0.0137581
									22	0.00454664
									22	0.0166095
									22	0.0134107
									22	0.0110792
									22	0.00442156
									22	0.0115714
									22	0.00724942
									22	0.00392767
									22	0.00542615
									22	0.0181235
									22	0.0111195
									22	0.00641833
									22	0.0137111
									22	0.0188583
									22	0.0109087
									22	0.0136011
									22	0.0126456
									22	0.0115724
									22	0.0153789
									22	0.0133356
									22	0.0126516
									22	0.0179663
									22	0.0089591
									22	0.0117348
									22	0.00589847
									22	0.00481125
									22	0.0158717
									22	0.0127917
									22	0.00751471
									22	0.0138391
									22	0.0140859
									22	0.00548885
									22	0.0153727
									22	0.00421777
									22	0.0138361
									22	0.01589
									22	0.0159697
									22	0.0132998
									22	0.0104071
									22	0.0138899
									22	0.0178229
									22	0.0149041
									22	0.0119887
									22	0.0114546
									22	0.015764
									22	0.0118839
									22	0.0186954
									22	0.0122998
									22	0.0145129
									22	0.00484201
									22	0.0044106
									22	0.0119379
									24	0.00929228
									24	0.0100946
									24	0.0107923
									24	0.0104559
									24	0.0169557
									24	0.00444965
									24	0.0120485
									24	0.00411463
									24	0.00777864
									24	0.0158062
									24	0.0094885
									24	0.0169287
									24	0.0160938
									24	0.0153591
									24	0.0135347
									24	0.00719069
									24	0.00402486
									24	0.0144087
									24	0.0165959
									24	0.0110848
									24	0.00598266
									24	0.00900981
									24	0.0053338
									24	0.00994926
									24	0.00752331
									24	0.0161126
									24	0.0147408
									24	0.0189522
									24	0.00351172
									24	0.00944302
									24	0.0120887
									24	0.00670813
									24	0.008353
									24	0.00457926
									24	0.0178313
									24	0.00457153
									24	0.0158584
									24	0.0100249
									24	0.00541532
									24	0.0166951
									24	0.0141963
									24	0.0204002
									24	0.0159215
									24	0.00483803
									24	0.0211227
									24	0.00606762
									24	0.00471639
									24	0.00420438
									24	0.00484047
									24	0.00489268
									24	0.00487344
									24	0.00509777
									24	0.0153716
									24	0.00451558
									24	0.00457608
									24	0.0181033
									24	0.00416899
									24	0.0186786
									24	0.00395955
									24	0.00965785
									24	0.0233499
									24	0.0127597
									24	0.0152887
									24	0.0201711
									24	0.0143142
									24	0.0161659
									24	0.0187261
									24	0.0166586
									24	0.0113338
									24	0.00498578
									24	0.00469588
									24	0.00666601
									24	0.016539
									24	0.00455484
									24	0.013467
									24	0.0116893
									24	0.00645949
									24	0.00448868
									24	0.00659617
									24	0.00537647
									24	0.0149577
									24	0.0120123
									24	0.016504
									24	0.0133357
									24	0.0141658
									24	0.0105255
									24	0.0126541
									24	0.0117895
									24	0.0103824
									24	0.00451767
									24	0.0102455
									24	0.00527832
									24	0.0201049
									24	0.00485768
									24	0.0102368
									24	0.00607439
									24	0.0145278
									24	0.0178894
									24	0.00419554
									24	0.0196468
									24	0.00498755
									24	0.0170241
									24	0.0178033
									24	0.0139636
									24	0.0063062
									24	0.0144359
									24	0.00427547
									24	0.0168968
									24	0.00407725
									24	0.0149
									24	0.0053878
									24	0.0179017
									24	0.0119158
									24	0.00407428
									24	0.0169518
									24	0.0101433
									24	0.00472763
									24	0.00937975
									24	0.00892352
									24	0.00455805
									24	0.0109819
									24	0.0142556
									24	0.00989465
									24	0.0142477
									24	0.0157004
									24	0.00408491
									24	0.0165589
									24	0.0127124
									24	0.00800368
									24	0.00704979
									24	0.00740247
									24	0.00543211
									24	0.00469723
									24	0.00432485
									24	0.00447671
									24	0.0109068
									24	0.0125335
									24	0.00390625
									24	0.0162849
									24	0.010321
									24	0.0191198
									24	0.0138562
									24	0.0156169
									24	0.0114922
									24	0.0251659
									24	0.0111655
									24	0.0143629
									24	0.0165398
									24	0.00994694
									24	0.00402376
									24	0.00545527
									24	0.0103034
									24	0.0149
									24	0.0149577
									24	0.0152887
									24	0.0153591
									24	0.0153716
									24	0.0156169
									24	0.0157004
									24	0.0158062
									24	0.0158584
									24	0.0159215
									24	0.0160938
									24	0.0161126
									24	0.0161659
									24	0.0162849
									24	0.016504
									24	0.016539
									24	0.0165398
									24	0.0165589
									24	0.0165959
									24	0.0166586
									24	0.0166951
									24	0.0168968
									24	0.0169287
									24	0.0169518
									24	0.0169557
									24	0.0170241
									24	0.0178033
									24	0.0178313
									24	0.0178894
									24	0.0179017
									24	0.0181033
									24	0.0186786
									24	0.0187261
									24	0.0189522
									24	0.0191198
									24	0.0196468
									24	0.0201049
									24	0.0201711
									24	0.0204002
									24	0.0211227
									24	0.0233499
									24	0.0251659

## Sheet: Fig. 4_frequency data
a) Crocosphaera_N			b) Cyanothece_N			c) Crocosphaera_C			d) Cyanothece_C
15N:14N (o/oo)	Frequency		15N:14N (o/oo)	Frequency		13C:12C (o/oo)	Frequency		13C:12C (o/oo)	Frequency
2.9	0		3.25	0		8.3	0		2.5	0
3.1	3		3.55	2		8.5	3		3.5	1
3.3	10		3.85	12		8.7	11		4.5	5
3.5	13		4.15	40		8.9	9		5.5	2
3.7	16		4.45	42		9.1	7		6.5	1
3.9	11		4.75	39		9.3	5		7.5	4
4.1	3		5.05	33		9.5	10		8.5	1
4.3	1		5.35	37		9.7	5		9.5	6
4.5	0		5.65	14		9.9	3		10.5	4
4.7	1		5.95	20		10.1	7		11.5	3
4.9	0		6.25	10		10.3	4		12.5	2
5.1	1		6.55	12		10.5	3		13.5	7
5.3	0		6.85	6		10.7	6		14.5	1
5.5	2		7.15	13		10.9	4		15.5	5
5.7	1		7.45	11		11.1	6		16.5	7
5.9	0		7.75	6		11.3	3		17.5	12
6.1	1		8.05	8		11.5	4		18.5	6
6.3	0		8.35	6		11.7	2		19.5	5
6.5	2		8.65	5		11.9	0		20.5	3
6.7	2		8.95	9		12.1	3		21.5	5
6.9	2		9.25	5		12.3	1		22.5	5
7.1	4		9.55	11		12.5	0		23.5	3
7.3	5		9.85	9		12.7	1		24.5	7
7.5	1		10.15	16		12.9	1		25.5	8
7.7	4		10.45	11		13.1	0		26.5	5
7.9	2		10.75	14					27.5	10
8.1	4		11.05	14					28.5	5
8.3	0		11.35	16					29.5	8
8.5	3		11.65	12					30.5	11
8.7	1		11.95	17					31.5	8
8.9	2		12.25	9					32.5	15
9.1	2		12.55	9					33.5	11
9.3	1		12.85	14					34.5	21
9.5	0		13.15	11					35.5	17
			13.45	13					36.5	18
			13.75	18					37.5	16
			14.05	9					38.5	20
			14.35	19					39.5	26
			14.65	12					40.5	21
			14.95	10					41.5	30
			15.25	10					42.5	28
			15.55	17					43.5	31
			15.85	13					44.5	31
			16.15	7					45.5	22
			16.45	12					46.5	39
			16.75	8					47.5	20
			17.05	7					48.5	30
			17.35	6					49.5	20
			17.65	7					50.5	26
			17.95	8					51.5	20
			18.25	5					52.5	22
			18.55	5					53.5	10
			18.85	5					54.5	9
			19.15	7					55.5	10
			19.45	2					56.5	10
			19.75	3					57.5	5
			20.05	3					58.5	6
			20.35	3					59.5	1
			20.65	2					60.5	5
			20.95	0					61.5	1
			21.25	1					62.5	4
			21.55	0					63.5	3
			21.85	0					64.5	3
			22.15	0					65.5	2
			22.45	0					66.5	1
			22.75	0					67.5	0
			23.05	0					68.5	1
			23.35	1					69.5	1
			23.65	0					70.5	1
			23.95	0					71.5	0
			24.25	0
			24.55	0
			24.85	0
			25.15	1
			25.45	0

## Sheet: Fig. 4_curves
a) Crocosphaera_N
2	2.01	2.02	2.03	2.04	2.05	2.06	2.07	2.08	2.09	2.1	2.11	2.12	2.13	2.14	2.15	2.16	2.17	2.18	2.19	2.2	2.21	2.22	2.23	2.24	2.25	2.26	2.27	2.28	2.29	2.3	2.31	2.32	2.33	2.34	2.35	2.36	2.37	2.38	2.39	2.4	2.41	2.42	2.43	2.44	2.45	2.46	2.47	2.48	2.49
1.10173	1.11042	1.11914	1.12791	1.13672	1.14556	1.15445	1.16338	1.17235	1.18136	1.19041	1.1995	1.20863	1.21779	1.227	1.23625	1.24553	1.25486	1.26422	1.27362	1.28306	1.29254	1.30206	1.31161	1.32121	1.33084	1.3405	1.35021	1.35995	1.36972	1.37954	1.38939	1.39927	1.40919	1.41915	1.42914	1.43917	1.44923	1.45933	1.46946	1.47962	1.48982	1.50005	1.51032	1.52062	1.53095	1.54131	1.5517	1.56213	1.57259
1.11117e-21	2.25732e-21	4.56358e-21	9.18154e-21	1.83833e-20	3.66293e-20	7.26326e-20	1.43328e-19	2.81469e-19	5.50082e-19	1.06985e-18	2.07068e-18	3.98844e-18	7.64524e-18	1.4584e-17	2.7686e-17	5.23047e-17	9.83375e-17	1.83991e-16	3.42586e-16	6.34808e-16	1.17061e-15	2.14822e-15	3.92324e-15	7.13031e-15	1.28964e-14	2.32128e-14	4.158e-14	7.41206e-14	1.3149e-13	2.32135e-13	4.07839e-13	7.13074e-13	1.24073e-12	2.14842e-12	3.70218e-12	6.34884e-12	1.0835e-11	1.84018e-11	3.11022e-11	5.23141e-11	8.75678e-11	1.45871e-10	2.41818e-10	3.98941e-10	6.54975e-10	1.07014e-09	1.74001e-09	2.81554e-09	4.53388e-09
b) Cyanothece_N
0	0.01	0.02	0.03	0.04	0.05	0.06	0.07	0.08	0.09	0.1	0.11	0.12	0.13	0.14	0.15	0.16	0.17	0.18	0.19	0.2	0.21	0.22	0.23	0.24	0.25	0.26	0.27	0.28	0.29	0.3	0.31	0.32	0.33	0.34	0.35	0.36	0.37	0.38	0.39	0.4	0.41	0.42	0.43	0.44	0.45	0.46	0.47	0.48	0.49
1.9604	1.96893	1.97748	1.98606	1.99466	2.0033	2.01197	2.02066	2.02939	2.03814	2.04692	2.05573	2.06457	2.07344	2.08233	2.09126	2.10022	2.1092	2.11822	2.12726	2.13633	2.14544	2.15457	2.16373	2.17292	2.18215	2.1914	2.20068	2.20999	2.21933	2.2287	2.2381	2.24753	2.25699	2.26648	2.276	2.28555	2.29513	2.30474	2.31438	2.32406	2.33376	2.34349	2.35325	2.36305	2.37287	2.38273	2.39261	2.40253	2.41248
1.41807e-93	4.75303e-93	1.58779e-92	5.28651e-92	1.75427e-91	5.80198e-91	1.91253e-90	6.28335e-90	2.05744e-89	6.71451e-89	2.18401e-88	7.0802e-88	2.28765e-87	7.36691e-87	2.36446e-86	7.56367e-86	2.41148e-85	7.66281e-85	2.42686e-84	7.66041e-84	2.40997e-83	7.55655e-83	2.3615e-82	7.35535e-82	2.28334e-81	7.06466e-81	2.17853e-80	6.69557e-80	2.05099e-79	6.26169e-79	1.90534e-78	5.77835e-78	1.74658e-77	5.26168e-77	1.57984e-76	4.72773e-76	1.41008e-75	4.19169e-75	1.2419e-74	3.66719e-74	1.07928e-73	3.16582e-73	9.25531e-73	2.69679e-72	7.8317e-72	2.26682e-71	6.53926e-71	1.88015e-70	5.38778e-70	1.53879e-69
c) Crocosphaera_C
5	5.01	5.02	5.03	5.04	5.05	5.06	5.07	5.08	5.09	5.1	5.11	5.12	5.13	5.14	5.15	5.16	5.17	5.18	5.19	5.2	5.21	5.22	5.23	5.24	5.25	5.26	5.27	5.28	5.29	5.3	5.31	5.32	5.33	5.34	5.35	5.36	5.37	5.38	5.39	5.4	5.41	5.42	5.43	5.44	5.45	5.46	5.47	5.48	5.49
0.000188807	0.000196939	0.000205403	0.000214214	0.000223383	0.000232925	0.000242854	0.000253185	0.000263933	0.000275114	0.000286744	0.000298841	0.000311422	0.000324506	0.00033811	0.000352255	0.000366961	0.000382248	0.000398139	0.000414655	0.00043182	0.000449657	0.000468192	0.000487449	0.000507456	0.000528239	0.000549827	0.000572249	0.000595535	0.000619717	0.000644825	0.000670895	0.000697959	0.000726054	0.000755216	0.000785482	0.000816893	0.000849488	0.00088331	0.0009184	0.000954803	0.000992566	0.00103173	0.00107236	0.00111449	0.00115817	0.00120347	0.00125044	0.00129912	0.00134959
0.000704262	0.000744324	0.000786538	0.000831013	0.000877861	0.000927202	0.000979158	0.00103386	0.00109144	0.00115205	0.00121582	0.00128292	0.0013535	0.00142774	0.00150581	0.00158789	0.00167417	0.00176487	0.00186017	0.00196031	0.0020655	0.00217599	0.00229203	0.00241386	0.00254176	0.002676	0.00281689	0.00296471	0.0031198	0.00328246	0.00345305	0.00363193	0.00381946	0.00401602	0.00422202	0.00443788	0.00466402	0.0049009	0.00514898	0.00540875	0.00568071	0.00596539	0.00626333	0.00657509	0.00690126	0.00724245	0.00759928	0.00797241	0.00836252	0.00877032
d) Cyanothece_C
0	0.01	0.02	0.03	0.04	0.05	0.06	0.07	0.08	0.09	0.1	0.11	0.12	0.13	0.14	0.15	0.16	0.17	0.18	0.19	0.2	0.21	0.22	0.23	0.24	0.25	0.26	0.27	0.28	0.29	0.3	0.31	0.32	0.33	0.34	0.35	0.36	0.37	0.38	0.39	0.4	0.41	0.42	0.43	0.44	0.45	0.46	0.47	0.48	0.49
0.147781	0.148152	0.148524	0.148897	0.14927	0.149645	0.15002	0.150397	0.150774	0.151152	0.15153	0.15191	0.152291	0.152672	0.153054	0.153437	0.153821	0.154206	0.154592	0.154978	0.155366	0.155754	0.156143	0.156533	0.156924	0.157316	0.157709	0.158102	0.158497	0.158892	0.159288	0.159685	0.160083	0.160482	0.160882	0.161283	0.161684	0.162087	0.16249	0.162894	0.163299	0.163705	0.164112	0.16452	0.164929	0.165339	0.165749	0.166161	0.166573	0.166987
3.6375e-190	8.11282e-190	1.80811e-189	4.02683e-189	8.9616e-189	1.99293e-188	4.42876e-188	9.8346e-188	2.1823e-187	4.83903e-187	1.07222e-186	2.37409e-186	5.25282e-186	1.16137e-185	2.56588e-185	5.6648e-185	1.24973e-184	2.75507e-184	6.06924e-184	1.33604e-183	2.93892e-183	6.46013e-183	1.41899e-182	3.11459e-182	6.83135e-182	1.49726e-181	3.27922e-181	7.17678e-181	1.56954e-180	3.43004e-180	7.49049e-180	1.63458e-179	3.56439e-179	7.76691e-179	1.69121e-178	3.67984e-178	8.00101e-178	1.73838e-177	3.77424e-177	8.18839e-177	1.77522e-176	3.84582e-176	8.3255e-176	1.80101e-175	3.89319e-175	8.40969e-175	1.81526e-174	3.91544e-174	8.43931e-174	1.81768e-173
[truncated: 5,000 more columns]

## Sheet: Fig. 6
a-b)
nan	nan	nan	nan	nan	nan	nan	nan	nan	nan	nan	nan	nan	nan	nan	nan	nan	nan	nan	nan	nan	nan	nan	nan	nan	nan	nan	nan	nan	nan	nan	nan	nan	nan	nan	nan	nan	nan	nan	nan	nan	nan	nan	nan	nan	nan	nan	nan	nan	nan
2.04167	2.04167	2.04167	2.04167	2.04167	2.04167	2.04167	2.04167	2.04167	2.04167	2.04167	2.04167	2.04167	2.04167	2.04167	2.04167	2.04167	2.04167	2.04167	2.04167	2.04167	2.04167	2.04167	2.04167	2.04167	2.04167	2.04167	2.04167	2.04167	2.04167	2.04167	2.04167	2.04167	2.04167	2.04167	2.04167	2.04167	2.04167	2.04167	2.04167	2.04167	2.04167	2.04167	2.04167	2.04167	2.04167	2.04167	2.04167	2.04167	2.04167
7.06577	7.06577	7.06577	7.06577	7.06577	7.06577	7.06577	7.06577	7.06577	7.06577	7.06577	7.06577	7.06577	7.06577	7.06577	7.06577	7.06577	7.06577	7.06577	7.06577	7.06577	7.06577	7.06577	7.06577	7.06577	7.06577	7.06577	7.06577	7.06577	7.06577	7.06577	7.06577	7.06577	7.06577	7.06577	7.06577	7.06577	7.06577	7.06577	7.06577	7.06577	7.06577	7.06577	7.06577	7.06577	7.06577	7.06577	7.06577	7.06577	7.06577
2.498	2.496	2.494	2.492	2.49	2.488	2.486	2.484	2.482	2.48	2.478	2.476	2.474	2.472	2.47	2.468	2.466	2.464	2.462	2.46	2.458	2.456	2.454	2.452	2.45	2.448	2.446	2.444	2.442	2.44	2.438	2.436	2.434	2.432	2.43	2.428	2.426	2.424	2.422	2.42	2.418	2.416	2.414	2.412	2.41	2.408	2.406	2.404	2.402	2.4
8.59634	8.58945	8.58257	8.57569	8.56881	8.56192	8.55504	8.54816	8.54128	8.53439	8.52751	8.52063	8.51375	8.50686	8.49998	8.4931	8.48622	8.47933	8.47245	8.46557	8.45869	8.4518	8.44492	8.43804	8.43116	8.42427	8.41739	8.41051	8.40363	8.39674	8.38986	8.38298	8.3761	8.36921	8.36233	8.35545	8.34856	8.34168	8.3348	8.32792	8.32103	8.31415	8.30727	8.30039	8.2935	8.28662	8.27974	8.27286	8.26597	8.25909
2.8399e-15	-1.41995e-15	0	-1.41995e-15	0	-1.06496e-15	1.24246e-15	0	1.59744e-15	-1.77494e-15	0	2.12992e-15	0	0	2.66241e-15	-1.41995e-15	0	0	-1.68619e-15	0	0	-1.95243e-15	-2.04118e-15	1.06496e-15	0	-2.30742e-15	1.19808e-15	1.24246e-15	1.28683e-15	0	-1.37558e-15	1.41995e-15	-4.39297e-15	0	-1.55307e-15	0	0	1.68619e-15	1.73056e-15	-1.77494e-15	-1.81931e-15	1.86368e-15	0	9.76215e-16	-2.99521e-15	0	0	0	0	-1.10934e-15
c-d)
0.0006	0.0012	0.0018	0.0024	0.003	0.0036	0.0042	0.0048	0.0054	0.006	0.0066	0.0072	0.0078	0.0084	0.009	0.0096	0.0102	0.0108	0.0114	0.012	0.0126	0.0132	0.0138	0.0144	0.015	0.0156	0.0162	0.0168	0.0174	0.018	0.0186	0.0192	0.0198	0.0204	0.021	0.0216	0.0222	0.0228	0.0234	0.024	0.0246	0.0252	0.0258	0.0264	0.027	0.0276	0.0282	0.0288	0.0294	0.03
0.006125	0.01225	0.018375	0.0245	0.030625	0.03675	0.042875	0.049	0.055125	0.06125	0.067375	0.0735	0.079625	0.08575	0.091875	0.098	0.104125	0.11025	0.116375	0.1225	0.128625	0.13475	0.140875	0.147	0.153125	0.15925	0.165375	0.1715	0.177625	0.18375	0.189875	0.196	0.202125	0.20825	0.214375	0.2205	0.226625	0.23275	0.238875	0.245	0.251125	0.25725	0.263375	0.2695	0.275625	0.28175	0.287875	0.294	0.300125	0.30625
0.0211973	0.0423946	0.0635919	0.0847892	0.105986	0.127184	0.148381	0.169578	0.190776	0.211973	0.23317	0.254368	0.275565	0.296762	0.317959	0.339157	0.360354	0.381551	0.402749	0.423946	0.445143	0.466341	0.487538	0.508735	0.529932	0.55113	0.572327	0.593524	0.614722	0.635919	0.657116	0.678314	0.699511	0.720708	0.741905	0.763103	0.7843	0.805497	0.826695	0.847892	0.869089	0.890287	0.911484	0.932681	0.953878	0.975076	0.996273	1.01747	1.03867	1.05986
0.0045	0.009	0.0135	0.018	0.0225	0.027	0.0315	0.036	0.0405	0.045	0.0495	0.054	0.0585	0.063	0.0675	0.072	0.0765	0.081	0.0855	0.09	0.0945	0.099	0.1035	0.108	0.1125	0.117	0.1215	0.126	0.1305	0.135	0.1395	0.144	0.1485	0.153	0.1575	0.162	0.1665	0.171	0.1755	0.18	0.1845	0.189	0.1935	0.198	0.2025	0.207	0.2115	0.216	0.2205	0.225
0.0154858	0.0309716	0.0464574	0.0619432	0.077429	0.0929148	0.108401	0.123886	0.139372	0.154858	0.170344	0.18583	0.201315	0.216801	0.232287	0.247773	0.263259	0.278744	0.29423	0.309716	0.325202	0.340688	0.356173	0.371659	0.387145	0.402631	0.418116	0.433602	0.449088	0.464574	0.48006	0.495545	0.511031	0.526517	0.542003	0.557489	0.572974	0.58846	0.603946	0.619432	0.634918	0.650403	0.665889	0.681375	0.696861	0.712347	0.727832	0.743318	0.758804	0.77429
11.1582	11.1322	11.1061	11.08	11.0539	11.0278	11.0017	10.9757	10.9496	10.9235	10.8974	10.8713	10.8452	10.8191	10.7931	10.767	10.7409	10.7148	10.6887	10.6626	10.6366	10.6105	10.5844	10.5583	10.5322	10.5061	10.4801	10.454	10.4279	10.4018	10.3757	10.3496	10.3235	10.2975	10.2714	10.2453	10.2192	10.1931	10.167	10.141	10.1149	10.0888	10.0627	10.0366	10.0105	9.98445	9.95836	9.93228	9.90619	9.88011
[truncated: 950 more columns]

## Sheet: Fig. 7a
2227.53	2225.31	2223.1	2220.88	2218.66	2216.44	2214.22	2212	2209.79	2207.57	2205.35	2203.13	2200.91	2198.69	2196.48	2194.26	2192.04	2189.82	2187.6	2185.38	2183.16	2180.95	2178.73	2176.51	2174.29	2172.07	2169.85	2167.64	2165.42	2163.2	2160.98	2158.76	2156.54	2154.33	2152.11	2149.89	2147.67	2145.45	2143.23	2141.01	2138.8	2136.58	2134.36	2132.14	2129.92	2127.7	2125.49	2123.27	2121.05	2118.83
1118.32	1117.21	1116.11	1115	1113.89	1112.78	1111.67	1110.56	1109.46	1108.35	1107.24	1106.13	1105.02	1103.92	1102.81	1101.7	1100.59	1099.48	1098.38	1097.27	1096.16	1095.05	1093.94	1092.84	1091.73	1090.62	1089.51	1088.4	1087.29	1086.19	1085.08	1083.97	1082.86	1081.75	1080.65	1079.54	1078.43	1077.32	1076.21	1075.11	1074	1072.89	1071.78	1070.67	1069.56	1068.46	1067.35	1066.24	1065.13	1064.02
748.584	747.846	747.108	746.37	745.632	744.894	744.156	743.418	742.68	741.942	741.204	740.466	739.728	738.99	738.252	737.514	736.776	736.038	735.3	734.562	733.824	733.086	732.348	731.61	730.872	730.134	729.396	728.658	727.92	727.182	726.444	725.706	724.968	724.23	723.492	722.754	722.016	721.278	720.54	719.802	719.064	718.326	717.588	716.85	716.112	715.374	714.636	713.898	713.16	712.422
563.715	563.163	562.61	562.057	561.504	560.951	560.398	559.845	559.292	558.739	558.186	557.633	557.08	556.527	555.974	555.421	554.868	554.316	553.763	553.21	552.657	552.104	551.551	550.998	550.445	549.892	549.339	548.786	548.233	547.68	547.127	546.574	546.021	545.468	544.916	544.363	543.81	543.257	542.704	542.151	541.598	541.045	540.492	539.939	539.386	538.833	538.28	537.727	537.174	536.621
452.794	452.352	451.911	451.469	451.027	450.585	450.143	449.701	449.259	448.817	448.375	447.933	447.491	447.05	446.608	446.166	445.724	445.282	444.84	444.398	443.956	443.514	443.072	442.63	442.189	441.747	441.305	440.863	440.421	439.979	439.537	439.095	438.653	438.211	437.769	437.328	436.886	436.444	436.002	435.56	435.118	434.676	434.234	433.792	433.35	432.908	432.467	432.025	431.583	431.141
378.847	378.479	378.111	377.743	377.375	377.007	376.64	376.272	375.904	375.536	375.168	374.8	374.432	374.064	373.696	373.329	372.961	372.593	372.225	371.857	371.489	371.121	370.753	370.385	370.018	369.65	369.282	368.914	368.546	368.178	367.81	367.442	367.075	366.707	366.339	365.971	365.603	365.235	364.867	364.499	364.131	363.764	363.396	363.028	362.66	362.292	361.924	361.556	361.188	360.82
326.027	325.712	325.397	325.082	324.767	324.452	324.137	323.822	323.507	323.192	322.877	322.562	322.247	321.932	321.617	321.302	320.987	320.672	320.357	320.042	319.727	319.412	319.097	318.782	318.467	318.152	317.837	317.522	317.207	316.892	316.577	316.262	315.947	315.632	315.317	315.002	314.687	314.372	314.057	313.742	313.427	313.112	312.797	312.482	312.167	311.852	311.537	311.222	310.907	310.592
286.413	286.137	285.862	285.586	285.311	285.036	284.76	284.485	284.21	283.934	283.659	283.384	283.108	282.833	282.558	282.282	282.007	281.731	281.456	281.181	280.905	280.63	280.355	280.079	279.804	279.529	279.253	278.978	278.702	278.427	278.152	277.876	277.601	277.326	277.05	276.775	276.5	276.224	275.949	275.674	275.398	275.123	274.847	274.572	274.297	274.021	273.746	273.471	273.195	272.92
255.601	255.357	255.112	254.868	254.623	254.379	254.134	253.89	253.645	253.4	253.156	252.911	252.667	252.422	252.178	251.933	251.689	251.444	251.2	250.955	250.711	250.466	250.222	249.977	249.733	249.488	249.244	248.999	248.755	248.51	248.266	248.021	247.777	247.532	247.288	247.043	246.799	246.554	246.309	246.065	245.82	245.576	245.331	245.087	244.842	244.598	244.353	244.109	243.864	243.62
230.952	230.732	230.512	230.292	230.073	229.853	229.633	229.413	229.193	228.973	228.754	228.534	228.314	228.094	227.874	227.654	227.434	227.215	226.995	226.775	226.555	226.335	226.115	225.896	225.676	225.456	225.236	225.016	224.796	224.577	224.357	224.137	223.917	223.697	223.477	223.257	223.038	222.818	222.598	222.378	222.158	221.938	221.719	221.499	221.279	221.059	220.839	220.619	220.399	220.18
210.785	210.585	210.385	210.186	209.986	209.786	209.587	209.387	209.187	208.988	208.788	208.588	208.389	208.189	207.989	207.79	207.59	207.39	207.191	206.991	206.791	206.592	206.392	206.192	205.993	205.793	205.593	205.394	205.194	204.994	204.795	204.595	204.396	204.196	203.996	203.797	203.597	203.397	203.198	202.998	202.798	202.599	202.399	202.199	202	201.8	201.6	201.401	201.201	201.001
193.978	193.795	193.613	193.43	193.247	193.064	192.881	192.698	192.516	192.333	192.15	191.967	191.784	191.601	191.419	191.236	191.053	190.87	190.687	190.504	190.322	190.139	189.956	189.773	189.59	189.407	189.225	189.042	188.859	188.676	188.493	188.31	188.128	187.945	187.762	187.579	187.396	187.213	187.031	186.848	186.665	186.482	186.299	186.116	185.934	185.751	185.568	185.385	185.202	185.019
179.758	179.589	179.42	179.252	179.083	178.915	178.746	178.577	178.409	178.24	178.072	177.903	177.734	177.566	177.397	177.229	177.06	176.891	176.723	176.554	176.386	176.217	176.048	175.88	175.711	175.543	175.374	175.205	175.037	174.868	174.7	174.531	174.362	174.194	174.025	173.857	173.688	173.519	173.351	173.182	173.014	172.845	172.676	172.508	172.339	172.171	172.002	171.833	171.665	171.496
167.568	167.412	167.256	167.099	166.943	166.786	166.63	166.474	166.317	166.161	166.004	165.848	165.692	165.535	165.379	165.223	165.066	164.91	164.753	164.597	164.441	164.284	164.128	163.971	163.815	163.659	163.502	163.346	163.189	163.033	162.877	162.72	162.564	162.407	162.251	162.095	161.938	161.782	161.625	161.469	161.313	161.156	161	160.843	160.687	160.531	160.374	160.218	160.061	159.905
157.005	156.859	156.713	156.567	156.421	156.275	156.13	155.984	155.838	155.692	155.546	155.4	155.255	155.109	154.963	154.817	154.671	154.526	154.38	154.234	154.088	153.942	153.796	153.651	153.505	153.359	153.213	153.067	152.922	152.776	152.63	152.484	152.338	152.192	152.047	151.901	151.755	151.609	151.463	151.317	151.172	151.026	150.88	150.734	150.588	150.443	150.297	150.151	150.005	149.859
147.761	147.625	147.488	147.351	147.215	147.078	146.942	146.805	146.669	146.532	146.395	146.259	146.122	145.986	145.849	145.713	145.576	145.439	145.303	145.166	145.03	144.893	144.757	144.62	144.483	144.347	144.21	144.074	143.937	143.801	143.664	143.527	143.391	143.254	143.118	142.981	142.845	142.708	142.571	142.435	142.298	142.162	142.025	141.889	141.752	141.615	141.479	141.342	141.206	141.069
139.605	139.477	139.348	139.22	139.092	138.963	138.835	138.706	138.578	138.449	138.321	138.193	138.064	137.936	137.807	137.679	137.551	137.422	137.294	137.165	137.037	136.909	136.78	136.652	136.523	136.395	136.267	136.138	136.01	135.881	135.753	135.625	135.496	135.368	135.239	135.111	134.983	134.854	134.726	134.597	134.469	134.341	134.212	134.084	133.955	133.827	133.698	133.57	133.442	133.313
132.355	132.234	132.113	131.992	131.871	131.75	131.629	131.507	131.386	131.265	131.144	131.023	130.902	130.78	130.659	130.538	130.417	130.296	130.175	130.054	129.932	129.811	129.69	129.569	129.448	129.327	129.206	129.084	128.963	128.842	128.721	128.6	128.479	128.357	128.236	128.115	127.994	127.873	127.752	127.631	127.509	127.388	127.267	127.146	127.025	126.904	126.783	126.661	126.54	126.419
125.869	125.754	125.639	125.525	125.41	125.296	125.181	125.066	124.952	124.837	124.722	124.608	124.493	124.378	124.264	124.149	124.034	123.92	123.805	123.69	123.576	123.461	123.346	123.232	123.117	123.002	122.888	122.773	122.658	122.544	122.429	122.314	122.2	122.085	121.97	121.856	121.741	121.627	121.512	121.397	121.283	121.168	121.053	120.939	120.824	120.709	120.595	120.48	120.365	120.251
120.031	119.922	119.813	119.704	119.596	119.487	119.378	119.269	119.16	119.052	118.943	118.834	118.725	118.616	118.507	118.399	118.29	118.181	118.072	117.963	117.855	117.746	117.637	117.528	117.419	117.311	117.202	117.093	116.984	116.875	116.766	116.658	116.549	116.44	116.331	116.222	116.114	116.005	115.896	115.787	115.678	115.57	115.461	115.352	115.243	115.134	115.025	114.917	114.808	114.699
114.749	114.645	114.542	114.438	114.335	114.231	114.128	114.024	113.921	113.817	113.714	113.61	113.507	113.403	113.3	113.196	113.092	112.989	112.885	112.782	112.678	112.575	112.471	112.368	112.264	112.161	112.057	111.954	111.85	111.747	111.643	111.54	111.436	111.333	111.229	111.126	111.022	110.918	110.815	110.711	110.608	110.504	110.401	110.297	110.194	110.09	109.987	109.883	109.78	109.676
109.947	109.848	109.75	109.651	109.552	109.453	109.355	109.256	109.157	109.059	108.96	108.861	108.762	108.664	108.565	108.466	108.368	108.269	108.17	108.071	107.973	107.874	107.775	107.677	107.578	107.479	107.38	107.282	107.183	107.084	106.986	106.887	106.788	106.689	106.591	106.492	106.393	106.295	106.196	106.097	105.998	105.9	105.801	105.702	105.603	105.505	105.406	105.307	105.209	105.11
105.563	105.469	105.374	105.28	105.186	105.091	104.997	104.903	104.808	104.714	104.62	104.525	104.431	104.337	104.242	104.148	104.054	103.959	103.865	103.771	103.676	103.582	103.488	103.393	103.299	103.205	103.11	103.016	102.922	102.827	102.733	102.639	102.544	102.45	102.356	102.261	102.167	102.073	101.978	101.884	101.79	101.695	101.601	101.507	101.412	101.318	101.224	101.129	101.035	100.941
101.544	101.454	101.363	101.273	101.183	101.092	101.002	100.912	100.822	100.731	100.641	100.551	100.46	100.37	100.28	100.189	100.099	100.009	99.9184	99.8281	99.7378	99.6475	99.5572	99.4669	99.3766	99.2863	99.196	99.1057	99.0154	98.9251	98.8348	98.7445	98.6542	98.5639	98.4736	98.3832	98.2929	98.2026	98.1123	98.022	97.9317	97.8414	97.7511	97.6608	97.5705	97.4802	97.3899	97.2996	97.2093	97.119
97.8466	97.76	97.6734	97.5868	97.5002	97.4136	97.327	97.2404	97.1537	97.0671	96.9805	96.8939	96.8073	96.7207	96.6341	96.5475	96.4609	96.3743	96.2877	96.2011	96.1145	96.0279	95.9413	95.8547	95.7681	95.6815	95.5949	95.5083	95.4216	95.335	95.2484	95.1618	95.0752	94.9886	94.902	94.8154	94.7288	94.6422	94.5556	94.469	94.3824	94.2958	94.2092	94.1226	94.036	93.9494	93.8628	93.7761	93.6895	93.6029
94.4336	94.3504	94.2673	94.1841	94.1009	94.0177	93.9345	93.8513	93.7681	93.6849	93.6017	93.5186	93.4354	93.3522	93.269	93.1858	93.1026	93.0194	92.9362	92.853	92.7699	92.6867	92.6035	92.5203	92.4371	92.3539	92.2707	92.1875	92.1043	92.0212	91.938	91.8548	91.7716	91.6884	91.6052	91.522	91.4388	91.3556	91.2725	91.1893	91.1061	91.0229	90.9397	90.8565	90.7733	90.6901	90.6069	90.5238	90.4406	90.3574
91.2735	91.1935	91.1134	91.0334	90.9534	90.8734	90.7933	90.7133	90.6333	90.5533	90.4732	90.3932	90.3132	90.2332	90.1531	90.0731	89.9931	89.913	89.833	89.753	89.673	89.5929	89.5129	89.4329	89.3529	89.2728	89.1928	89.1128	89.0328	88.9527	88.8727	88.7927	88.7127	88.6326	88.5526	88.4726	88.3926	88.3125	88.2325	88.1525	88.0725	87.9924	87.9124	87.8324	87.7524	87.6723	87.5923	87.5123	87.4323	87.3522
88.3391	88.262	88.1849	88.1078	88.0307	87.9536	87.8765	87.7994	87.7224	87.6453	87.5682	87.4911	87.414	87.3369	87.2598	87.1827	87.1057	87.0286	86.9515	86.8744	86.7973	86.7202	86.6431	86.566	86.4889	86.4119	86.3348	86.2577	86.1806	86.1035	86.0264	85.9493	85.8722	85.7952	85.7181	85.641	85.5639	85.4868	85.4097	85.3326	85.2555	85.1784	85.1014	85.0243	84.9472	84.8701	84.793	84.7159	84.6388	84.5617
85.607	85.5327	85.4583	85.384	85.3096	85.2352	85.1609	85.0865	85.0122	84.9378	84.8635	84.7891	84.7148	84.6404	84.5661	84.4917	84.4174	84.343	84.2687	84.1943	84.1199	84.0456	83.9712	83.8969	83.8225	83.7482	83.6738	83.5995	83.5251	83.4508	83.3764	83.3021	83.2277	83.1534	83.079	83.0046	82.9303	82.8559	82.7816	82.7072	82.6329	82.5585	82.4842	82.4098	82.3355	82.2611	82.1868	82.1124	82.0381	81.9637
83.0571	82.9853	82.9135	82.8417	82.7699	82.6981	82.6263	82.5545	82.4827	82.4109	82.3391	82.2673	82.1955	82.1237	82.0519	81.9801	81.9083	81.8365	81.7647	81.6929	81.6211	81.5493	81.4775	81.4057	81.3339	81.2621	81.1903	81.1185	81.0467	80.9749	80.9031	80.8313	80.7595	80.6877	80.6159	80.5441	80.4723	80.4005	80.3287	80.2569	80.1851	80.1133	80.0415	79.9697	79.8979	79.8261	79.7543	79.6825	79.6107	79.5389
80.6717	80.6023	80.5329	80.4635	80.394	80.3246	80.2552	80.1858	80.1164	80.047	79.9776	79.9082	79.8387	79.7693	79.6999	79.6305	79.5611	79.4917	79.4223	79.3528	79.2834	79.214	79.1446	79.0752	79.0058	78.9364	78.867	78.7975	78.7281	78.6587	78.5893	78.5199	78.4505	78.3811	78.3117	78.2422	78.1728	78.1034	78.034	77.9646	77.8952	77.8258	77.7564	77.6869	77.6175	77.5481	77.4787	77.4093	77.3399	77.2705
78.4354	78.3682	78.301	78.2339	78.1667	78.0995	78.0323	77.9652	77.898	77.8308	77.7636	77.6965	77.6293	77.5621	77.4949	77.4278	77.3606	77.2934	77.2262	77.1591	77.0919	77.0247	76.9575	76.8904	76.8232	76.756	76.6888	76.6217	76.5545	76.4873	76.4201	76.353	76.2858	76.2186	76.1515	76.0843	76.0171	75.9499	75.8828	75.8156	75.7484	75.6812	75.6141	75.5469	75.4797	75.4125	75.3454	75.2782	75.211	75.1438
76.3346	76.2695	76.2045	76.1394	76.0743	76.0092	75.9442	75.8791	75.814	75.749	75.6839	75.6188	75.5537	75.4887	75.4236	75.3585	75.2935	75.2284	75.1633	75.0982	75.0332	74.9681	74.903	74.838	74.7729	74.7078	74.6427	74.5777	74.5126	74.4475	74.3825	74.3174	74.2523	74.1872	74.1222	74.0571	73.992	73.927	73.8619	73.7968	73.7317	73.6667	73.6016	73.5365	73.4715	73.4064	73.3413	73.2762	73.2112	73.1461
74.3574	74.2943	74.2312	74.1681	74.105	74.0419	73.9788	73.9158	73.8527	73.7896	73.7265	73.6634	73.6003	73.5372	73.4741	73.411	73.3479	73.2848	73.2217	73.1586	73.0956	73.0325	72.9694	72.9063	72.8432	72.7801	72.717	72.6539	72.5908	72.5277	72.4646	72.4015	72.3384	72.2753	72.2123	72.1492	72.0861	72.023	71.9599	71.8968	71.8337	71.7706	71.7075	71.6444	71.5813	71.5182	71.4551	71.3921	71.329	71.2659
72.4932	72.432	72.3707	72.3095	72.2483	72.187	72.1258	72.0646	72.0034	71.9421	71.8809	71.8197	71.7585	71.6972	71.636	71.5748	71.5136	71.4523	71.3911	71.3299	71.2687	71.2074	71.1462	71.085	71.0237	70.9625	70.9013	70.8401	70.7788	70.7176	70.6564	70.5952	70.5339	70.4727	70.4115	70.3503	70.289	70.2278	70.1666	70.1054	70.0441	69.9829	69.9217	69.8604	69.7992	69.738	69.6768	69.6155	69.5543	69.4931
70.7325	70.6731	70.6136	70.5541	70.4947	70.4352	70.3757	70.3163	70.2568	70.1973	70.1379	70.0784	70.019	69.9595	69.9	69.8406	69.7811	69.7216	69.6622	69.6027	69.5432	69.4838	69.4243	69.3649	69.3054	69.2459	69.1865	69.127	69.0675	69.0081	68.9486	68.8891	68.8297	68.7702	68.7108	68.6513	68.5918	68.5324	68.4729	68.4134	68.354	68.2945	68.235	68.1756	68.1161	68.0566	67.9972	67.9377	67.8783	67.8188
69.067	69.0092	68.9514	68.8937	68.8359	68.7781	68.7203	68.6625	68.6047	68.5469	68.4891	68.4313	68.3735	68.3157	68.2579	68.2001	68.1423	68.0845	68.0267	67.9689	67.9111	67.8533	67.7955	67.7377	67.6799	67.6221	67.5643	67.5065	67.4487	67.3909	67.3331	67.2753	67.2175	67.1597	67.102	67.0442	66.9864	66.9286	66.8708	66.813	66.7552	66.6974	66.6396	66.5818	66.524	66.4662	66.4084	66.3506	66.2928	66.235
67.4892	67.433	67.3768	67.3206	67.2643	67.2081	67.1519	67.0957	67.0395	66.9833	66.927	66.8708	66.8146	66.7584	66.7022	66.646	66.5897	66.5335	66.4773	66.4211	66.3649	66.3087	66.2524	66.1962	66.14	66.0838	66.0276	65.9713	65.9151	65.8589	65.8027	65.7465	65.6903	65.634	65.5778	65.5216	65.4654	65.4092	65.353	65.2967	65.2405	65.1843	65.1281	65.0719	65.0157	64.9594	64.9032	64.847	64.7908	64.7346
65.9923	65.9376	65.8829	65.8281	65.7734	65.7187	65.664	65.6093	65.5546	65.4998	65.4451	65.3904	65.3357	65.281	65.2262	65.1715	65.1168	65.0621	65.0074	64.9526	64.8979	64.8432	64.7885	64.7338	64.679	64.6243	64.5696	64.5149	64.4602	64.4055	64.3507	64.296	64.2413	64.1866	64.1319	64.0771	64.0224	63.9677	63.913	63.8583	63.8035	63.7488	63.6941	63.6394	63.5847	63.53	63.4752	63.4205	63.3658	63.3111
64.5702	64.5169	64.4636	64.4104	64.3571	64.3038	64.2505	64.1972	64.1439	64.0906	64.0373	63.984	63.9307	63.8774	63.8241	63.7708	63.7175	63.6642	63.6109	63.5576	63.5043	63.451	63.3977	63.3444	63.2911	63.2379	63.1846	63.1313	63.078	63.0247	62.9714	62.9181	62.8648	62.8115	62.7582	62.7049	62.6516	62.5983	62.545	62.4917	62.4384	62.3851	62.3318	62.2785	62.2252	62.1719	62.1186	62.0654	62.0121	61.9588
63.2175	63.1656	63.1137	63.0617	63.0098	62.9578	62.9059	62.854	62.802	62.7501	62.6981	62.6462	62.5942	62.5423	62.4904	62.4384	62.3865	62.3345	62.2826	62.2307	62.1787	62.1268	62.0748	62.0229	61.9709	61.919	61.8671	61.8151	61.7632	61.7112	61.6593	61.6074	61.5554	61.5035	61.4515	61.3996	61.3477	61.2957	61.2438	61.1918	61.1399	61.0879	61.036	60.9841	60.9321	60.8802	60.8282	60.7763	60.7244	60.6724
61.9293	61.8786	61.828	61.7773	61.7267	61.676	61.6253	61.5747	61.524	61.4734	61.4227	61.3721	61.3214	61.2708	61.2201	61.1695	61.1188	61.0682	61.0175	60.9669	60.9162	60.8656	60.8149	60.7643	60.7136	60.663	60.6123	60.5617	60.511	60.4604	60.4097	60.3591	60.3084	60.2577	60.2071	60.1564	60.1058	60.0551	60.0045	59.9538	59.9032	59.8525	59.8019	59.7512	59.7006	59.6499	59.5993	59.5486	59.498	59.4473
60.7009	60.6515	60.6021	60.5526	60.5032	60.4538	60.4044	60.3549	60.3055	60.2561	60.2067	60.1572	60.1078	60.0584	60.009	59.9596	59.9101	59.8607	59.8113	59.7619	59.7124	59.663	59.6136	59.5642	59.5148	59.4653	59.4159	59.3665	59.3171	59.2676	59.2182	59.1688	59.1194	59.07	59.0205	58.9711	58.9217	58.8723	58.8228	58.7734	58.724	58.6746	58.6252	58.5757	58.5263	58.4769	58.4275	58.378	58.3286	58.2792
59.5284	59.4801	59.4319	59.3836	59.3354	59.2871	59.2389	59.1906	59.1424	59.0941	59.0459	58.9976	58.9494	58.9011	58.8529	58.8046	58.7564	58.7081	58.6599	58.6116	58.5634	58.5151	58.4669	58.4187	58.3704	58.3222	58.2739	58.2257	58.1774	58.1292	58.0809	58.0327	57.9844	57.9362	57.8879	57.8397	57.7914	57.7432	57.6949	57.6467	57.5984	57.5502	57.5019	57.4537	57.4054	57.3572	57.3089	57.2607	57.2124	57.1642
58.408	58.3608	58.3137	58.2666	58.2194	58.1723	58.1252	58.0781	58.0309	57.9838	57.9367	57.8896	57.8424	57.7953	57.7482	57.701	57.6539	57.6068	57.5597	57.5125	57.4654	57.4183	57.3712	57.324	57.2769	57.2298	57.1826	57.1355	57.0884	57.0413	56.9941	56.947	56.8999	56.8528	56.8056	56.7585	56.7114	56.6643	56.6171	56.57	56.5229	56.4757	56.4286	56.3815	56.3344	56.2872	56.2401	56.193	56.1459	56.0987
57.3362	57.2902	57.2441	57.1981	57.152	57.106	57.0599	57.0139	56.9678	56.9218	56.8757	56.8297	56.7836	56.7375	56.6915	56.6454	56.5994	56.5533	56.5073	56.4612	56.4152	56.3691	56.3231	56.277	56.2309	56.1849	56.1388	56.0928	56.0467	56.0007	55.9546	55.9086	55.8625	55.8165	55.7704	55.7244	55.6783	55.6322	55.5862	55.5401	55.4941	55.448	55.402	55.3559	55.3099	55.2638	55.2178	55.1717	55.1256	55.0796
56.3102	56.2651	56.2201	56.1751	56.13	56.085	56.04	55.995	55.9499	55.9049	55.8599	55.8149	55.7698	55.7248	55.6798	55.6347	55.5897	55.5447	55.4997	55.4546	55.4096	55.3646	55.3196	55.2745	55.2295	55.1845	55.1394	55.0944	55.0494	55.0044	54.9593	54.9143	54.8693	54.8243	54.7792	54.7342	54.6892	54.6441	54.5991	54.5541	54.5091	54.464	54.419	54.374	54.329	54.2839	54.2389	54.1939	54.1488	54.1038
55.3268	55.2828	55.2387	55.1947	55.1506	55.1066	55.0626	55.0185	54.9745	54.9304	54.8864	54.8423	54.7983	54.7543	54.7102	54.6662	54.6221	54.5781	54.534	54.49	54.446	54.4019	54.3579	54.3138	54.2698	54.2257	54.1817	54.1377	54.0936	54.0496	54.0055	53.9615	53.9174	53.8734	53.8294	53.7853	53.7413	53.6972	53.6532	53.6091	53.5651	53.5211	53.477	53.433	53.3889	53.3449	53.3008	53.2568	53.2128	53.1687
54.3836	54.3405	54.2974	54.2543	54.2112	54.1681	54.125	54.0819	54.0388	53.9957	53.9526	53.9095	53.8664	53.8233	53.7802	53.7371	53.694	53.6509	53.6078	53.5647	53.5216	53.4785	53.4354	53.3923	53.3492	53.3061	53.263	53.2199	53.1768	53.1337	53.0906	53.0475	53.0044	52.9613	52.9182	52.8751	52.832	52.789	52.7459	52.7028	52.6597	52.6166	52.5735	52.5304	52.4873	52.4442	52.4011	52.358	52.3149	52.2718
53.4781	53.4359	53.3937	53.3515	53.3094	53.2672	53.225	53.1828	53.1406	53.0984	53.0562	53.014	52.9718	52.9296	52.8874	52.8452	52.803	52.7609	52.7187	52.6765	52.6343	52.5921	52.5499	52.5077	52.4655	52.4233	52.3811	52.3389	52.2967	52.2545	52.2124	52.1702	52.128	52.0858	52.0436	52.0014	51.9592	51.917	51.8748	51.8326	51.7904	51.7482	51.706	51.6639	51.6217	51.5795	51.5373	51.4951	51.4529	51.4107
52.6082	52.5668	52.5255	52.4842	52.4429	52.4015	52.3602	52.3189	52.2776	52.2363	52.1949	52.1536	52.1123	52.071	52.0297	51.9883	51.947	51.9057	51.8644	51.823	51.7817	51.7404	51.6991	51.6578	51.6164	51.5751	51.5338	51.4925	51.4512	51.4098	51.3685	51.3272	51.2859	51.2445	51.2032	51.1619	51.1206	51.0793	51.0379	50.9966	50.9553	50.914	50.8727	50.8313	50.79	50.7487	50.7074	50.666	50.6247	50.5834
51.7716	51.7312	51.6907	51.6502	51.6097	51.5692	51.5287	51.4883	51.4478	51.4073	51.3668	51.3263	51.2858	51.2453	51.2049	51.1644	51.1239	51.0834	51.0429	51.0024	50.962	50.9215	50.881	50.8405	50.8	50.7595	50.7191	50.6786	50.6381	50.5976	50.5571	50.5166	50.4762	50.4357	50.3952	50.3547	50.3142	50.2737	50.2332	50.1928	50.1523	50.1118	50.0713	50.0308	49.9903	49.9499	49.9094	49.8689	49.8284	49.7879
50.9667	50.927	50.8873	50.8477	50.808	50.7683	50.7286	50.689	50.6493	50.6096	50.5699	50.5302	50.4906	50.4509	50.4112	50.3715	50.3318	50.2922	50.2525	50.2128	50.1731	50.1335	50.0938	50.0541	50.0144	49.9747	49.9351	49.8954	49.8557	49.816	49.7763	49.7367	49.697	49.6573	49.6176	49.578	49.5383	49.4986	49.4589	49.4192	49.3796	49.3399	49.3002	49.2605	49.2209	49.1812	49.1415	49.1018	49.0621	49.0225
50.1916	50.1527	50.1138	50.0749	50.036	49.9971	49.9582	49.9193	49.8803	49.8414	49.8025	49.7636	49.7247	49.6858	49.6469	49.608	49.5691	49.5302	49.4913	49.4524	49.4135	49.3746	49.3357	49.2968	49.2579	49.219	49.1801	49.1412	49.1023	49.0634	49.0245	48.9856	48.9467	48.9078	48.8689	48.83	48.7911	48.7522	48.7133	48.6744	48.6355	48.5966	48.5577	48.5188	48.4799	48.441	48.4021	48.3632	48.3243	48.2854
49.4446	49.4065	49.3683	49.3302	49.292	49.2539	49.2157	49.1775	49.1394	49.1012	49.0631	49.0249	48.9868	48.9486	48.9105	48.8723	48.8341	48.796	48.7578	48.7197	48.6815	48.6434	48.6052	48.5671	48.5289	48.4908	48.4526	48.4144	48.3763	48.3381	48.3	48.2618	48.2237	48.1855	48.1474	48.1092	48.0711	48.0329	47.9947	47.9566	47.9184	47.8803	47.8421	47.804	47.7658	47.7277	47.6895	47.6514	47.6132	47.575
48.7244	48.6869	48.6495	48.6121	48.5746	48.5372	48.4998	48.4623	48.4249	48.3875	48.35	48.3126	48.2752	48.2377	48.2003	48.1629	48.1254	48.088	48.0505	48.0131	47.9757	47.9382	47.9008	47.8634	47.8259	47.7885	47.7511	47.7136	47.6762	47.6388	47.6013	47.5639	47.5265	47.489	47.4516	47.4142	47.3767	47.3393	47.3019	47.2644	47.227	47.1896	47.1521	47.1147	47.0773	47.0398	47.0024	46.965	46.9275	46.8901
48.0294	47.9926	47.9559	47.9191	47.8824	47.8457	47.8089	47.7722	47.7355	47.6987	47.662	47.6252	47.5885	47.5518	47.515	47.4783	47.4416	47.4048	47.3681	47.3313	47.2946	47.2579	47.2211	47.1844	47.1476	47.1109	47.0742	47.0374	47.0007	46.964	46.9272	46.8905	46.8537	46.817	46.7803	46.7435	46.7068	46.6701	46.6333	46.5966	46.5598	46.5231	46.4864	46.4496	46.4129	46.3762	46.3394	46.3027	46.2659	46.2292
47.3583	47.3223	47.2862	47.2501	47.2141	47.178	47.1419	47.1059	47.0698	47.0337	46.9977	46.9616	46.9255	46.8895	46.8534	46.8173	46.7813	46.7452	46.7091	46.6731	46.637	46.6009	46.5649	46.5288	46.4927	46.4567	46.4206	46.3845	46.3485	46.3124	46.2763	46.2403	46.2042	46.1681	46.1321	46.096	46.0599	46.0239	45.9878	45.9517	45.9157	45.8796	45.8435	45.8075	45.7714	45.7353	45.6993	45.6632	45.6271	45.5911
46.71	46.6746	46.6392	46.6038	46.5684	46.533	46.4975	46.4621	46.4267	46.3913	46.3559	46.3205	46.285	46.2496	46.2142	46.1788	46.1434	46.108	46.0725	46.0371	46.0017	45.9663	45.9309	45.8954	45.86	45.8246	45.7892	45.7538	45.7184	45.6829	45.6475	45.6121	45.5767	45.5413	45.5059	45.4704	45.435	45.3996	45.3642	45.3288	45.2934	45.2579	45.2225	45.1871	45.1517	45.1163	45.0808	45.0454	45.01	44.9746
46.0834	46.0486	46.0138	45.979	45.9442	45.9094	45.8746	45.8398	45.8051	45.7703	45.7355	45.7007	45.6659	45.6311	45.5963	45.5615	45.5267	45.4919	45.4572	45.4224	45.3876	45.3528	45.318	45.2832	45.2484	45.2136	45.1788	45.144	45.1093	45.0745	45.0397	45.0049	44.9701	44.9353	44.9005	44.8657	44.8309	44.7961	44.7614	44.7266	44.6918	44.657	44.6222	44.5874	44.5526	44.5178	44.483	44.4482	44.4135	44.3787
45.4772	45.4431	45.4089	45.3747	45.3405	45.3063	45.2721	45.238	45.2038	45.1696	45.1354	45.1012	45.067	45.0329	44.9987	44.9645	44.9303	44.8961	44.8619	44.8278	44.7936	44.7594	44.7252	44.691	44.6568	44.6227	44.5885	44.5543	44.5201	44.4859	44.4517	44.4176	44.3834	44.3492	44.315	44.2808	44.2466	44.2125	44.1783	44.1441	44.1099	44.0757	44.0415	44.0074	43.9732	43.939	43.9048	43.8706	43.8364	43.8023
44.8907	44.8571	44.8235	44.7899	44.7563	44.7227	44.6891	44.6555	44.6219	44.5883	44.5547	44.5211	44.4875	44.4539	44.4203	44.3867	44.3531	44.3195	44.2859	44.2523	44.2188	44.1852	44.1516	44.118	44.0844	44.0508	44.0172	43.9836	43.95	43.9164	43.8828	43.8492	43.8156	43.782	43.7484	43.7148	43.6812	43.6476	43.614	43.5804	43.5468	43.5132	43.4796	43.446	43.4124	43.3788	43.3453	43.3117	43.2781	43.2445
44.3227	44.2897	44.2567	44.2236	44.1906	44.1576	44.1246	44.0915	44.0585	44.0255	43.9924	43.9594	43.9264	43.8934	43.8603	43.8273	43.7943	43.7613	43.7282	43.6952	43.6622	43.6291	43.5961	43.5631	43.5301	43.497	43.464	43.431	43.3979	43.3649	43.3319	43.2989	43.2658	43.2328	43.1998	43.1668	43.1337	43.1007	43.0677	43.0346	43.0016	42.9686	42.9356	42.9025	42.8695	42.8365	42.8034	42.7704	42.7374	42.7044
43.7725	43.74	43.7076	43.6751	43.6426	43.6101	43.5777	43.5452	43.5127	43.4802	43.4477	43.4153	43.3828	43.3503	43.3178	43.2854	43.2529	43.2204	43.1879	43.1555	43.123	43.0905	43.058	43.0255	42.9931	42.9606	42.9281	42.8956	42.8632	42.8307	42.7982	42.7657	42.7333	42.7008	42.6683	42.6358	42.6033	42.5709	42.5384	42.5059	42.4734	42.441	42.4085	42.376	42.3435	42.3111	42.2786	42.2461	42.2136	42.1811
43.2392	43.2073	43.1754	43.1434	43.1115	43.0795	43.0476	43.0156	42.9837	42.9518	42.9198	42.8879	42.8559	42.824	42.792	42.7601	42.7282	42.6962	42.6643	42.6323	42.6004	42.5684	42.5365	42.5046	42.4726	42.4407	42.4087	42.3768	42.3448	42.3129	42.281	42.249	42.2171	42.1851	42.1532	42.1212	42.0893	42.0573	42.0254	41.9935	41.9615	41.9296	41.8976	41.8657	41.8337	41.8018	41.7699	41.7379	41.706	41.674
42.7221	42.6907	42.6593	42.6279	42.5964	42.565	42.5336	42.5022	42.4707	42.4393	42.4079	42.3764	42.345	42.3136	42.2822	42.2507	42.2193	42.1879	42.1565	42.125	42.0936	42.0622	42.0308	41.9993	41.9679	41.9365	41.9051	41.8736	41.8422	41.8108	41.7794	41.7479	41.7165	41.6851	41.6537	41.6222	41.5908	41.5594	41.528	41.4965	41.4651	41.4337	41.4023	41.3708	41.3394	41.308	41.2766	41.2451	41.2137	41.1823
42.2205	42.1895	42.1586	42.1277	42.0968	42.0658	42.0349	42.004	41.9731	41.9421	41.9112	41.8803	41.8494	41.8184	41.7875	41.7566	41.7257	41.6948	41.6638	41.6329	41.602	41.5711	41.5401	41.5092	41.4783	41.4474	41.4164	41.3855	41.3546	41.3237	41.2928	41.2618	41.2309	41.2	41.1691	41.1381	41.1072	41.0763	41.0454	41.0144	40.9835	40.9526	40.9217	40.8907	40.8598	40.8289	40.798	40.7671	40.7361	40.7052
41.7335	41.7031	41.6727	41.6422	41.6118	41.5813	41.5509	41.5205	41.49	41.4596	41.4292	41.3987	41.3683	41.3379	41.3074	41.277	41.2466	41.2161	41.1857	41.1552	41.1248	41.0944	41.0639	41.0335	41.0031	40.9726	40.9422	40.9118	40.8813	40.8509	40.8205	40.79	40.7596	40.7291	40.6987	40.6683	40.6378	40.6074	40.577	40.5465	40.5161	40.4857	40.4552	40.4248	40.3943	40.3639	40.3335	40.303	40.2726	40.2422
41.2607	41.2308	41.2008	41.1708	41.1409	41.1109	41.0809	41.051	41.021	40.9911	40.9611	40.9311	40.9012	40.8712	40.8412	40.8113	40.7813	40.7514	40.7214	40.6914	40.6615	40.6315	40.6015	40.5716	40.5416	40.5117	40.4817	40.4517	40.4218	40.3918	40.3618	40.3319	40.3019	40.272	40.242	40.212	40.1821	40.1521	40.1221	40.0922	40.0622	40.0322	40.0023	39.9723	39.9424	39.9124	39.8824	39.8525	39.8225	39.7925
40.8014	40.7719	40.7424	40.7129	40.6834	40.6539	40.6244	40.5949	40.5654	40.5359	40.5064	40.4769	40.4474	40.4179	40.3884	40.3589	40.3294	40.2999	40.2704	40.2409	40.2114	40.1819	40.1524	40.1229	40.0933	40.0638	40.0343	40.0048	39.9753	39.9458	39.9163	39.8868	39.8573	39.8278	39.7983	39.7688	39.7393	39.7098	39.6803	39.6508	39.6213	39.5918	39.5623	39.5328	39.5033	39.4738	39.4443	39.4148	39.3853	39.3558
40.3551	40.326	40.2969	40.2679	40.2388	40.2098	40.1807	40.1517	40.1226	40.0935	40.0645	40.0354	40.0064	39.9773	39.9483	39.9192	39.8902	39.8611	39.832	39.803	39.7739	39.7449	39.7158	39.6868	39.6577	39.6287	39.5996	39.5705	39.5415	39.5124	39.4834	39.4543	39.4253	39.3962	39.3671	39.3381	39.309	39.28	39.2509	39.2219	39.1928	39.1638	39.1347	39.1056	39.0766	39.0475	39.0185	38.9894	38.9604	38.9313
39.9211	39.8925	39.8638	39.8352	39.8066	39.778	39.7494	39.7207	39.6921	39.6635	39.6349	39.6063	39.5776	39.549	39.5204	39.4918	39.4631	39.4345	39.4059	39.3773	39.3487	39.32	39.2914	39.2628	39.2342	39.2055	39.1769	39.1483	39.1197	39.0911	39.0624	39.0338	39.0052	38.9766	38.948	38.9193	38.8907	38.8621	38.8335	38.8048	38.7762	38.7476	38.719	38.6904	38.6617	38.6331	38.6045	38.5759	38.5473	38.5186
39.499	39.4708	39.4426	39.4144	39.3862	39.358	39.3298	39.3016	39.2734	39.2452	39.217	39.1888	39.1606	39.1324	39.1042	39.076	39.0478	39.0196	38.9914	38.9632	38.935	38.9068	38.8786	38.8504	38.8222	38.794	38.7658	38.7376	38.7094	38.6812	38.653	38.6248	38.5966	38.5684	38.5402	38.512	38.4838	38.4556	38.4274	38.3992	38.371	38.3429	38.3147	38.2865	38.2583	38.2301	38.2019	38.1737	38.1455	38.1173
39.0883	39.0606	39.0328	39.005	38.9772	38.9494	38.9216	38.8938	38.866	38.8383	38.8105	38.7827	38.7549	38.7271	38.6993	38.6715	38.6437	38.616	38.5882	38.5604	38.5326	38.5048	38.477	38.4492	38.4214	38.3936	38.3659	38.3381	38.3103	38.2825	38.2547	38.2269	38.1991	38.1713	38.1436	38.1158	38.088	38.0602	38.0324	38.0046	37.9768	37.949	37.9212	37.8935	37.8657	37.8379	37.8101	37.7823	37.7545	37.7267
38.6886	38.6612	38.6339	38.6065	38.5791	38.5517	38.5243	38.4969	38.4695	38.4421	38.4148	38.3874	38.36	38.3326	38.3052	38.2778	38.2504	38.223	38.1956	38.1683	38.1409	38.1135	38.0861	38.0587	38.0313	38.0039	37.9765	37.9492	37.9218	37.8944	37.867	37.8396	37.8122	37.7848	37.7574	37.7301	37.7027	37.6753	37.6479	37.6205	37.5931	37.5657	37.5383	37.511	37.4836	37.4562	37.4288	37.4014	37.374	37.3466
38.2994	38.2724	38.2454	38.2184	38.1914	38.1644	38.1374	38.1104	38.0834	38.0564	38.0295	38.0025	37.9755	37.9485	37.9215	37.8945	37.8675	37.8405	37.8135	37.7865	37.7595	37.7325	37.7055	37.6785	37.6515	37.6245	37.5975	37.5705	37.5435	37.5165	37.4895	37.4625	37.4355	37.4085	37.3815	37.3545	37.3275	37.3005	37.2735	37.2465	37.2195	37.1925	37.1655	37.1385	37.1115	37.0845	37.0575	37.0305	37.0035	36.9765
37.9203	37.8937	37.8671	37.8405	37.8139	37.7873	37.7606	37.734	37.7074	37.6808	37.6542	37.6275	37.6009	37.5743	37.5477	37.5211	37.4944	37.4678	37.4412	37.4146	37.388	37.3613	37.3347	37.3081	37.2815	37.2549	37.2283	37.2016	37.175	37.1484	37.1218	37.0952	37.0685	37.0419	37.0153	36.9887	36.9621	36.9354	36.9088	36.8822	36.8556	36.829	36.8024	36.7757	36.7491	36.7225	36.6959	36.6693	36.6426	36.616
37.551	37.5247	37.4985	37.4722	37.446	37.4197	37.3935	37.3672	37.341	37.3147	37.2885	37.2622	37.236	37.2097	37.1835	37.1572	37.131	37.1047	37.0785	37.0522	37.026	36.9997	36.9735	36.9472	36.921	36.8947	36.8685	36.8423	36.816	36.7898	36.7635	36.7373	36.711	36.6848	36.6585	36.6323	36.606	36.5798	36.5535	36.5273	36.501	36.4748	36.4485	36.4223	36.396	36.3698	36.3435	36.3173	36.291	36.2648
37.191	37.1651	37.1392	37.1133	37.0874	37.0615	37.0356	37.0097	36.9839	36.958	36.9321	36.9062	36.8803	36.8544	36.8285	36.8026	36.7767	36.7509	36.725	36.6991	36.6732	36.6473	36.6214	36.5955	36.5696	36.5437	36.5179	36.492	36.4661	36.4402	36.4143	36.3884	36.3625	36.3366	36.3107	36.2849	36.259	36.2331	36.2072	36.1813	36.1554	36.1295	36.1036	36.0777	36.0519	36.026	36.0001	35.9742	35.9483	35.9224
36.8399	36.8144	36.7889	36.7633	36.7378	36.7123	36.6867	36.6612	36.6356	36.6101	36.5846	36.559	36.5335	36.508	36.4824	36.4569	36.4313	36.4058	36.3803	36.3547	36.3292	36.3037	36.2781	36.2526	36.227	36.2015	36.176	36.1504	36.1249	36.0994	36.0738	36.0483	36.0227	35.9972	35.9717	35.9461	35.9206	35.8951	35.8695	35.844	35.8184	35.7929	35.7674	35.7418	35.7163	35.6908	35.6652	35.6397	35.6141	35.5886
36.4976	36.4724	36.4472	36.422	36.3968	36.3716	36.3464	36.3212	36.296	36.2708	36.2456	36.2205	36.1953	36.1701	36.1449	36.1197	36.0945	36.0693	36.0441	36.0189	35.9937	35.9685	35.9433	35.9181	35.8929	35.8677	35.8425	35.8173	35.7921	35.7669	35.7418	35.7166	35.6914	35.6662	35.641	35.6158	35.5906	35.5654	35.5402	35.515	35.4898	35.4646	35.4394	35.4142	35.389	35.3638	35.3386	35.3134	35.2882	35.2631
36.1636	36.1387	36.1139	36.089	36.0642	36.0393	36.0144	35.9896	35.9647	35.9399	35.915	35.8901	35.8653	35.8404	35.8156	35.7907	35.7658	35.741	35.7161	35.6912	35.6664	35.6415	35.6167	35.5918	35.5669	35.5421	35.5172	35.4924	35.4675	35.4426	35.4178	35.3929	35.3681	35.3432	35.3183	35.2935	35.2686	35.2438	35.2189	35.194	35.1692	35.1443	35.1195	35.0946	35.0697	35.0449	35.02	34.9952	34.9703	34.9454
35.8376	35.8131	35.7886	35.764	35.7395	35.715	35.6904	35.6659	35.6414	35.6168	35.5923	35.5678	35.5432	35.5187	35.4942	35.4696	35.4451	35.4206	35.396	35.3715	35.347	35.3224	35.2979	35.2734	35.2488	35.2243	35.1998	35.1752	35.1507	35.1262	35.1016	35.0771	35.0526	35.028	35.0035	34.979	34.9544	34.9299	34.9053	34.8808	34.8563	34.8317	34.8072	34.7827	34.7581	34.7336	34.7091	34.6845	34.66	34.6355
35.5195	35.4952	35.471	35.4468	35.4226	35.3984	35.3742	35.3499	35.3257	35.3015	35.2773	35.2531	35.2289	35.2047	35.1804	35.1562	35.132	35.1078	35.0836	35.0594	35.0351	35.0109	34.9867	34.9625	34.9383	34.9141	34.8898	34.8656	34.8414	34.8172	34.793	34.7688	34.7446	34.7203	34.6961	34.6719	34.6477	34.6235	34.5993	34.575	34.5508	34.5266	34.5024	34.4782	34.454	34.4298	34.4055	34.3813	34.3571	34.3329
35.2088	35.1848	35.1609	35.137	35.1131	35.0892	35.0653	35.0414	35.0175	34.9936	34.9697	34.9458	34.9219	34.898	34.8741	34.8502	34.8263	34.8024	34.7785	34.7546	34.7307	34.7068	34.6829	34.6589	34.635	34.6111	34.5872	34.5633	34.5394	34.5155	34.4916	34.4677	34.4438	34.4199	34.396	34.3721	34.3482	34.3243	34.3004	34.2765	34.2526	34.2287	34.2048	34.1809	34.157	34.133	34.1091	34.0852	34.0613	34.0374
34.9053	34.8817	34.8581	34.8345	34.8109	34.7873	34.7637	34.7401	34.7165	34.6929	34.6693	34.6457	34.6221	34.5985	34.5749	34.5513	34.5277	34.5041	34.4805	34.4569	34.4333	34.4097	34.3861	34.3625	34.3389	34.3153	34.2917	34.2681	34.2445	34.2209	34.1972	34.1736	34.15	34.1264	34.1028	34.0792	34.0556	34.032	34.0084	33.9848	33.9612	33.9376	33.914	33.8904	33.8668	33.8432	33.8196	33.796	33.7724	33.7488
34.6088	34.5855	34.5622	34.5389	34.5156	34.4923	34.4689	34.4456	34.4223	34.399	34.3757	34.3524	34.3291	34.3058	34.2825	34.2592	34.2359	34.2126	34.1893	34.166	34.1427	34.1194	34.0961	34.0728	34.0495	34.0262	34.0029	33.9796	33.9563	33.933	33.9097	33.8863	33.863	33.8397	33.8164	33.7931	33.7698	33.7465	33.7232	33.6999	33.6766	33.6533	33.63	33.6067	33.5834	33.5601	33.5368	33.5135	33.4902	33.4669
34.319	34.296	34.273	34.25	34.227	34.2039	34.1809	34.1579	34.1349	34.1119	34.0889	34.0659	34.0428	34.0198	33.9968	33.9738	33.9508	33.9278	33.9048	33.8817	33.8587	33.8357	33.8127	33.7897	33.7667	33.7437	33.7206	33.6976	33.6746	33.6516	33.6286	33.6056	33.5826	33.5595	33.5365	33.5135	33.4905	33.4675	33.4445	33.4215	33.3985	33.3754	33.3524	33.3294	33.3064	33.2834	33.2604	33.2374	33.2143	33.1913
34.0358	34.013	33.9903	33.9676	33.9448	33.9221	33.8994	33.8766	33.8539	33.8312	33.8085	33.7857	33.763	33.7403	33.7175	33.6948	33.6721	33.6493	33.6266	33.6039	33.5812	33.5584	33.5357	33.513	33.4902	33.4675	33.4448	33.422	33.3993	33.3766	33.3538	33.3311	33.3084	33.2857	33.2629	33.2402	33.2175	33.1947	33.172	33.1493	33.1265	33.1038	33.0811	33.0584	33.0356	33.0129	32.9902	32.9674	32.9447	32.922
33.7588	33.7363	33.7139	33.6914	33.669	33.6465	33.6241	33.6016	33.5792	33.5567	33.5343	33.5118	33.4894	33.4669	33.4445	33.422	33.3996	33.3771	33.3546	33.3322	33.3097	33.2873	33.2648	33.2424	33.2199	33.1975	33.175	33.1526	33.1301	33.1077	33.0852	33.0628	33.0403	33.0178	32.9954	32.9729	32.9505	32.928	32.9056	32.8831	32.8607	32.8382	32.8158	32.7933	32.7709	32.7484	32.726	32.7035	32.681	32.6586
33.4879	33.4658	33.4436	33.4214	33.3992	33.377	33.3548	33.3327	33.3105	33.2883	33.2661	33.2439	33.2217	33.1996	33.1774	33.1552	33.133	33.1108	33.0887	33.0665	33.0443	33.0221	32.9999	32.9777	32.9556	32.9334	32.9112	32.889	32.8668	32.8447	32.8225	32.8003	32.7781	32.7559	32.7337	32.7116	32.6894	32.6672	32.645	32.6228	32.6007	32.5785	32.5563	32.5341	32.5119	32.4897	32.4676	32.4454	32.4232	32.401
33.223	33.201	33.1791	33.1572	33.1353	33.1134	33.0915	33.0695	33.0476	33.0257	33.0038	32.9819	32.9599	32.938	32.9161	32.8942	32.8723	32.8504	32.8284	32.8065	32.7846	32.7627	32.7408	32.7189	32.6969	32.675	32.6531	32.6312	32.6093	32.5874	32.5654	32.5435	32.5216	32.4997	32.4778	32.4559	32.4339	32.412	32.3901	32.3682	32.3463	32.3244	32.3024	32.2805	32.2586	32.2367	32.2148	32.1929	32.1709	32.149
32.9637	32.942	32.9204	32.8987	32.877	32.8554	32.8337	32.8121	32.7904	32.7688	32.7471	32.7254	32.7038	32.6821	32.6605	32.6388	32.6172	32.5955	32.5738	32.5522	32.5305	32.5089	32.4872	32.4656	32.4439	32.4222	32.4006	32.3789	32.3573	32.3356	32.314	32.2923	32.2706	32.249	32.2273	32.2057	32.184	32.1623	32.1407	32.119	32.0974	32.0757	32.0541	32.0324	32.0107	31.9891	31.9674	31.9458	31.9241	31.9025
32.7099	32.6885	32.6671	32.6457	32.6243	32.6029	32.5815	32.5601	32.5387	32.5173	32.4959	32.4745	32.4531	32.4317	32.4103	32.3889	32.3675	32.346	32.3246	32.3032	32.2818	32.2604	32.239	32.2176	32.1962	32.1748	32.1534	32.132	32.1106	32.0892	32.0678	32.0464	32.025	32.0036	31.9822	31.9608	31.9394	31.918	31.8966	31.8752	31.8538	31.8324	31.811	31.7896	31.7682	31.7468	31.7254	31.704	31.6825	31.6611
32.4615	32.4403	32.4192	32.398	32.3769	32.3557	32.3346	32.3134	32.2922	32.2711	32.2499	32.2288	32.2076	32.1865	32.1653	32.1442	32.123	32.1019	32.0807	32.0595	32.0384	32.0172	31.9961	31.9749	31.9538	31.9326	31.9115	31.8903	31.8692	31.848	31.8268	31.8057	31.7845	31.7634	31.7422	31.7211	31.6999	31.6788	31.6576	31.6365	31.6153	31.5941	31.573	31.5518	31.5307	31.5095	31.4884	31.4672	31.4461	31.4249
32.2182	32.1973	32.1764	32.1555	32.1346	32.1137	32.0928	32.0719	32.0509	32.03	32.0091	31.9882	31.9673	31.9464	31.9255	31.9046	31.8837	31.8627	31.8418	31.8209	31.8	31.7791	31.7582	31.7373	31.7164	31.6955	31.6745	31.6536	31.6327	31.6118	31.5909	31.57	31.5491	31.5282	31.5073	31.4863	31.4654	31.4445	31.4236	31.4027	31.3818	31.3609	31.34	31.3191	31.2981	31.2772	31.2563	31.2354	31.2145	31.1936
31.98	31.9593	31.9387	31.918	31.8973	31.8766	31.856	31.8353	31.8146	31.7939	31.7733	31.7526	31.7319	31.7113	31.6906	31.6699	31.6492	31.6286	31.6079	31.5872	31.5665	31.5459	31.5252	31.5045	31.4839	31.4632	31.4425	31.4218	31.4012	31.3805	31.3598	31.3391	31.3185	31.2978	31.2771	31.2565	31.2358	31.2151	31.1944	31.1738	31.1531	31.1324	31.1117	31.0911	31.0704	31.0497	31.0291	31.0084	30.9877	30.967
31.7466	31.7262	31.7057	31.6853	31.6649	31.6444	31.624	31.6036	31.5831	31.5627	31.5422	31.5218	31.5014	31.4809	31.4605	31.44	31.4196	31.3992	31.3787	31.3583	31.3378	31.3174	31.297	31.2765	31.2561	31.2357	31.2152	31.1948	31.1743	31.1539	31.1335	31.113	31.0926	31.0721	31.0517	31.0313	31.0108	30.9904	30.9699	30.9495	30.9291	30.9086	30.8882	30.8678	30.8473	30.8269	30.8064	30.786	30.7656	30.7451
31.518	31.4978	31.4776	31.4573	31.4371	31.4169	31.3967	31.3765	31.3563	31.3361	31.3159	31.2957	31.2754	31.2552	31.235	31.2148	31.1946	31.1744	31.1542	31.134	31.1138	31.0936	31.0733	31.0531	31.0329	31.0127	30.9925	30.9723	30.9521	30.9319	30.9117	30.8915	30.8712	30.851	30.8308	30.8106	30.7904	30.7702	30.75	30.7298	30.7096	30.6894	30.6691	30.6489	30.6287	30.6085	30.5883	30.5681	30.5479	30.5277
31.2939	31.2739	31.2539	31.2339	31.2139	31.194	31.174	31.154	31.134	31.114	31.094	31.074	31.0541	31.0341	31.0141	30.9941	30.9741	30.9541	30.9341	30.9142	30.8942	30.8742	30.8542	30.8342	30.8142	30.7942	30.7743	30.7543	30.7343	30.7143	30.6943	30.6743	30.6543	30.6344	30.6144	30.5944	30.5744	30.5544	30.5344	30.5144	30.4945	30.4745	30.4545	30.4345	30.4145	30.3945	30.3745	30.3546	30.3346	30.3146
31.0742	31.0545	31.0347	31.0149	30.9952	30.9754	30.9556	30.9359	30.9161	30.8963	30.8766	30.8568	30.837	30.8173	30.7975	30.7778	30.758	30.7382	30.7185	30.6987	30.6789	30.6592	30.6394	30.6196	30.5999	30.5801	30.5603	30.5406	30.5208	30.501	30.4813	30.4615	30.4417	30.422	30.4022	30.3824	30.3627	30.3429	30.3231	30.3034	30.2836	30.2638	30.2441	30.2243	30.2045	30.1848	30.165	30.1452	30.1255	30.1057
30.8589	30.8394	30.8198	30.8003	30.7807	30.7612	30.7416	30.722	30.7025	30.6829	30.6634	30.6438	30.6243	30.6047	30.5852	30.5656	30.5461	30.5265	30.507	30.4874	30.4679	30.4483	30.4288	30.4092	30.3897	30.3701	30.3506	30.331	30.3115	30.2919	30.2724	30.2528	30.2333	30.2137	30.1942	30.1746	30.1551	30.1355	30.116	30.0964	30.0769	30.0573	30.0378	30.0182	29.9987	29.9791	29.9596	29.94	29.9205	29.9009
30.6477	30.6284	30.6091	30.5897	30.5704	30.551	30.5317	30.5124	30.493	30.4737	30.4544	30.435	30.4157	30.3963	30.377	30.3577	30.3383	30.319	30.2996	30.2803	30.261	30.2416	30.2223	30.2029	30.1836	30.1643	30.1449	30.1256	30.1063	30.0869	30.0676	30.0482	30.0289	30.0096	29.9902	29.9709	29.9515	29.9322	29.9129	29.8935	29.8742	29.8548	29.8355	29.8162	29.7968	29.7775	29.7582	29.7388	29.7195	29.7001
30.4406	30.4215	30.4024	30.3833	30.3641	30.345	30.3259	30.3067	30.2876	30.2685	30.2493	30.2302	30.2111	30.1919	30.1728	30.1537	30.1345	30.1154	30.0963	30.0771	30.058	30.0389	30.0197	30.0006	29.9815	29.9624	29.9432	29.9241	29.905	29.8858	29.8667	29.8476	29.8284	29.8093	29.7902	29.771	29.7519	29.7328	29.7136	29.6945	29.6754	29.6562	29.6371	29.618	29.5989	29.5797	29.5606	29.5415	29.5223	29.5032
30.2375	30.2186	30.1996	30.1807	30.1618	30.1429	30.1239	30.105	30.0861	30.0671	30.0482	30.0293	30.0104	29.9914	29.9725	29.9536	29.9346	29.9157	29.8968	29.8779	29.8589	29.84	29.8211	29.8021	29.7832	29.7643	29.7454	29.7264	29.7075	29.6886	29.6696	29.6507	29.6318	29.6129	29.5939	29.575	29.5561	29.5371	29.5182	29.4993	29.4804	29.4614	29.4425	29.4236	29.4046	29.3857	29.3668	29.3479	29.3289	29.31
30.0382	30.0194	30.0007	29.982	29.9633	29.9445	29.9258	29.9071	29.8883	29.8696	29.8509	29.8322	29.8134	29.7947	29.776	29.7572	29.7385	29.7198	29.7011	29.6823	29.6636	29.6449	29.6261	29.6074	29.5887	29.57	29.5512	29.5325	29.5138	29.495	29.4763	29.4576	29.4389	29.4201	29.4014	29.3827	29.3639	29.3452	29.3265	29.3078	29.289	29.2703	29.2516	29.2328	29.2141	29.1954	29.1766	29.1579	29.1392	29.1205
29.8426	29.824	29.8055	29.787	29.7684	29.7499	29.7314	29.7129	29.6943	29.6758	29.6573	29.6387	29.6202	29.6017	29.5831	29.5646	29.5461	29.5275	29.509	29.4905	29.4719	29.4534	29.4349	29.4163	29.3978	29.3793	29.3607	29.3422	29.3237	29.3051	29.2866	29.2681	29.2495	29.231	29.2125	29.1939	29.1754	29.1569	29.1383	29.1198	29.1013	29.0827	29.0642	29.0457	29.0271	29.0086	28.9901	28.9715	28.953	28.9345
29.6506	29.6323	29.6139	29.5956	29.5772	29.5589	29.5406	29.5222	29.5039	29.4855	29.4672	29.4489	29.4305	29.4122	29.3938	29.3755	29.3572	29.3388	29.3205	29.3021	29.2838	29.2655	29.2471	29.2288	29.2104	29.1921	29.1737	29.1554	29.1371	29.1187	29.1004	29.082	29.0637	29.0454	29.027	29.0087	28.9903	28.972	28.9537	28.9353	28.917	28.8986	28.8803	28.862	28.8436	28.8253	28.8069	28.7886	28.7702	28.7519
29.4622	29.444	29.4259	29.4077	29.3896	29.3714	29.3532	29.3351	29.3169	29.2988	29.2806	29.2625	29.2443	29.2262	29.208	29.1899	29.1717	29.1536	29.1354	29.1173	29.0991	29.081	29.0628	29.0447	29.0265	29.0084	28.9902	28.9721	28.9539	28.9357	28.9176	28.8994	28.8813	28.8631	28.845	28.8268	28.8087	28.7905	28.7724	28.7542	28.7361	28.7179	28.6998	28.6816	28.6635	28.6453	28.6272	28.609	28.5909	28.5727
29.2771	29.2592	29.2412	29.2232	29.2053	29.1873	29.1693	29.1514	29.1334	29.1154	29.0975	29.0795	29.0615	29.0436	29.0256	29.0076	28.9897	28.9717	28.9537	28.9358	28.9178	28.8998	28.8819	28.8639	28.8459	28.828	28.81	28.792	28.7741	28.7561	28.7381	28.7202	28.7022	28.6842	28.6663	28.6483	28.6303	28.6124	28.5944	28.5764	28.5585	28.5405	28.5225	28.5046	28.4866	28.4686	28.4507	28.4327	28.4147	28.3968
29.0954	29.0777	29.0599	29.0421	29.0243	29.0065	28.9887	28.971	28.9532	28.9354	28.9176	28.8998	28.882	28.8642	28.8465	28.8287	28.8109	28.7931	28.7753	28.7575	28.7397	28.722	28.7042	28.6864	28.6686	28.6508	28.633	28.6153	28.5975	28.5797	28.5619	28.5441	28.5263	28.5085	28.4908	28.473	28.4552	28.4374	28.4196	28.4018	28.384	28.3663	28.3485	28.3307	28.3129	28.2951	28.2773	28.2595	28.2418	28.224
28.917	28.8994	28.8818	28.8642	28.8466	28.829	28.8114	28.7938	28.7762	28.7585	28.7409	28.7233	28.7057	28.6881	28.6705	28.6529	28.6353	28.6177	28.6001	28.5825	28.5649	28.5473	28.5297	28.5121	28.4944	28.4768	28.4592	28.4416	28.424	28.4064	28.3888	28.3712	28.3536	28.336	28.3184	28.3008	28.2832	28.2656	28.248	28.2304	28.2127	28.1951	28.1775	28.1599	28.1423	28.1247	28.1071	28.0895	28.0719	28.0543
28.7417	28.7243	28.7069	28.6894	28.672	28.6546	28.6371	28.6197	28.6023	28.5848	28.5674	28.55	28.5325	28.5151	28.4977	28.4803	28.4628	28.4454	28.428	28.4105	28.3931	28.3757	28.3582	28.3408	28.3234	28.3059	28.2885	28.2711	28.2536	28.2362	28.2188	28.2014	28.1839	28.1665	28.1491	28.1316	28.1142	28.0968	28.0793	28.0619	28.0445	28.027	28.0096	27.9922	27.9748	27.9573	27.9399	27.9225	27.905	27.8876
28.5695	28.5522	28.535	28.5177	28.5005	28.4832	28.466	28.4487	28.4314	28.4142	28.3969	28.3797	28.3624	28.3451	28.3279	28.3106	28.2934	28.2761	28.2589	28.2416	28.2243	28.2071	28.1898	28.1726	28.1553	28.138	28.1208	28.1035	28.0863	28.069	28.0517	28.0345	28.0172	28	27.9827	27.9655	27.9482	27.9309	27.9137	27.8964	27.8792	27.8619	27.8446	27.8274	27.8101	27.7929	27.7756	27.7583	27.7411	27.7238
28.4003	28.3832	28.3661	28.349	28.3319	28.3148	28.2978	28.2807	28.2636	28.2465	28.2294	28.2123	28.1952	28.1781	28.161	28.144	28.1269	28.1098	28.0927	28.0756	28.0585	28.0414	28.0243	28.0072	27.9901	27.9731	27.956	27.9389	27.9218	27.9047	27.8876	27.8705	27.8534	27.8363	27.8193	27.8022	27.7851	27.768	27.7509	27.7338	27.7167	27.6996	27.6825	27.6655	27.6484	27.6313	27.6142	27.5971	27.58	27.5629
28.234	28.2171	28.2001	28.1832	28.1663	28.1494	28.1325	28.1155	28.0986	28.0817	28.0648	28.0478	28.0309	28.014	27.9971	27.9802	27.9632	27.9463	27.9294	27.9125	27.8955	27.8786	27.8617	27.8448	27.8278	27.8109	27.794	27.7771	27.7602	27.7432	27.7263	27.7094	27.6925	27.6755	27.6586	27.6417	27.6248	27.6078	27.5909	27.574	27.5571	27.5402	27.5232	27.5063	27.4894	27.4725	27.4555	27.4386	27.4217	27.4048
28.0705	28.0538	28.037	28.0203	28.0035	27.9867	27.97	27.9532	27.9365	27.9197	27.9029	27.8862	27.8694	27.8527	27.8359	27.8191	27.8024	27.7856	27.7689	27.7521	27.7354	27.7186	27.7018	27.6851	27.6683	27.6516	27.6348	27.618	27.6013	27.5845	27.5678	27.551	27.5342	27.5175	27.5007	27.484	27.4672	27.4504	27.4337	27.4169	27.4002	27.3834	27.3666	27.3499	27.3331	27.3164	27.2996	27.2829	27.2661	27.2493
27.9099	27.8933	27.8767	27.8601	27.8435	27.8269	27.8103	27.7937	27.7771	27.7605	27.7439	27.7273	27.7107	27.6941	27.6775	27.6609	27.6443	27.6277	27.6111	27.5945	27.5779	27.5613	27.5447	27.5281	27.5115	27.4949	27.4783	27.4617	27.4451	27.4285	27.4119	27.3953	27.3787	27.3621	27.3455	27.3289	27.3123	27.2957	27.2791	27.2625	27.2459	27.2293	27.2127	27.1961	27.1795	27.1629	27.1463	27.1297	27.1131	27.0965
27.7519	27.7354	27.719	27.7025	27.6861	27.6697	27.6532	27.6368	27.6203	27.6039	27.5875	27.571	27.5546	27.5381	27.5217	27.5053	27.4888	27.4724	27.4559	27.4395	27.4231	27.4066	27.3902	27.3737	27.3573	27.3409	27.3244	27.308	27.2915	27.2751	27.2587	27.2422	27.2258	27.2093	27.1929	27.1765	27.16	27.1436	27.1271	27.1107	27.0943	27.0778	27.0614	27.0449	27.0285	27.0121	26.9956	26.9792	26.9627	26.9463
27.5965	27.5802	27.5639	27.5477	27.5314	27.5151	27.4988	27.4825	27.4662	27.45	27.4337	27.4174	27.4011	27.3848	27.3685	27.3522	27.336	27.3197	27.3034	27.2871	27.2708	27.2545	27.2383	27.222	27.2057	27.1894	27.1731	27.1568	27.1405	27.1243	27.108	27.0917	27.0754	27.0591	27.0428	27.0265	27.0103	26.994	26.9777	26.9614	26.9451	26.9288	26.9126	26.8963	26.88	26.8637	26.8474	26.8311	26.8148	26.7986
27.4437	27.4276	27.4115	27.3953	27.3792	27.3631	27.3469	27.3308	27.3147	27.2985	27.2824	27.2663	27.2501	27.234	27.2179	27.2018	27.1856	27.1695	27.1534	27.1372	27.1211	27.105	27.0888	27.0727	27.0566	27.0404	27.0243	27.0082	26.992	26.9759	26.9598	26.9436	26.9275	26.9114	26.8953	26.8791	26.863	26.8469	26.8307	26.8146	26.7985	26.7823	26.7662	26.7501	26.7339	26.7178	26.7017	26.6855	26.6694	26.6533
27.2935	27.2775	27.2615	27.2455	27.2295	27.2135	27.1976	27.1816	27.1656	27.1496	27.1336	27.1177	27.1017	27.0857	27.0697	27.0537	27.0377	27.0218	27.0058	26.9898	26.9738	26.9578	26.9419	26.9259	26.9099	26.8939	26.8779	26.862	26.846	26.83	26.814	26.798	26.782	26.7661	26.7501	26.7341	26.7181	26.7021	26.6862	26.6702	26.6542	26.6382	26.6222	26.6063	26.5903	26.5743	26.5583	26.5423	26.5263	26.5104
27.1456	27.1298	27.1139	27.0981	27.0823	27.0664	27.0506	27.0348	27.0189	27.0031	26.9873	26.9714	26.9556	26.9398	26.9239	26.9081	26.8923	26.8764	26.8606	26.8448	26.8289	26.8131	26.7973	26.7814	26.7656	26.7498	26.7339	26.7181	26.7023	26.6864	26.6706	26.6548	26.6389	26.6231	26.6073	26.5914	26.5756	26.5598	26.5439	26.5281	26.5123	26.4964	26.4806	26.4648	26.4489	26.4331	26.4173	26.4014	26.3856	26.3698
27.0002	26.9845	26.9688	26.9531	26.9374	26.9217	26.906	26.8903	26.8747	26.859	26.8433	26.8276	26.8119	26.7962	26.7805	26.7648	26.7492	26.7335	26.7178	26.7021	26.6864	26.6707	26.655	26.6393	26.6237	26.608	26.5923	26.5766	26.5609	26.5452	26.5295	26.5138	26.4982	26.4825	26.4668	26.4511	26.4354	26.4197	26.404	26.3883	26.3727	26.357	26.3413	26.3256	26.3099	26.2942	26.2785	26.2628	26.2472	26.2315
26.857	26.8415	26.826	26.8104	26.7949	26.7793	26.7638	26.7482	26.7327	26.7171	26.7016	26.6861	26.6705	26.655	26.6394	26.6239	26.6083	26.5928	26.5772	26.5617	26.5462	26.5306	26.5151	26.4995	26.484	26.4684	26.4529	26.4373	26.4218	26.4062	26.3907	26.3752	26.3596	26.3441	26.3285	26.313	26.2974	26.2819	26.2663	26.2508	26.2353	26.2197	26.2042	26.1886	26.1731	26.1575	26.142	26.1264	26.1109	26.0954
26.7162	26.7008	26.6854	26.67	26.6546	26.6392	26.6238	26.6084	26.593	26.5776	26.5622	26.5467	26.5313	26.5159	26.5005	26.4851	26.4697	26.4543	26.4389	26.4235	26.4081	26.3927	26.3773	26.3619	26.3465	26.3311	26.3157	26.3003	26.2849	26.2695	26.2541	26.2387	26.2233	26.2079	26.1925	26.1771	26.1617	26.1463	26.1309	26.1155	26.1	26.0846	26.0692	26.0538	26.0384	26.023	26.0076	25.9922	25.9768	25.9614
26.5776	26.5623	26.547	26.5318	26.5165	26.5012	26.486	26.4707	26.4554	26.4402	26.4249	26.4096	26.3944	26.3791	26.3638	26.3486	26.3333	26.3181	26.3028	26.2875	26.2723	26.257	26.2417	26.2265	26.2112	26.1959	26.1807	26.1654	26.1501	26.1349	26.1196	26.1043	26.0891	26.0738	26.0586	26.0433	26.028	26.0128	25.9975	25.9822	25.967	25.9517	25.9364	25.9212	25.9059	25.8906	25.8754	25.8601	25.8448	25.8296
26.4411	26.426	26.4108	26.3957	26.3806	26.3654	26.3503	26.3352	26.3201	26.3049	26.2898	26.2747	26.2595	26.2444	26.2293	26.2142	26.199	26.1839	26.1688	26.1537	26.1385	26.1234	26.1083	26.0931	26.078	26.0629	26.0478	26.0326	26.0175	26.0024	25.9872	25.9721	25.957	25.9419	25.9267	25.9116	25.8965	25.8813	25.8662	25.8511	25.836	25.8208	25.8057	25.7906	25.7754	25.7603	25.7452	25.7301	25.7149	25.6998
26.3067	26.2917	26.2767	26.2618	26.2468	26.2318	26.2168	26.2018	26.1868	26.1718	26.1568	26.1418	26.1268	26.1118	26.0968	26.0818	26.0668	26.0518	26.0368	26.0219	26.0069	25.9919	25.9769	25.9619	25.9469	25.9319	25.9169	25.9019	25.8869	25.8719	25.8569	25.8419	25.8269	25.8119	25.7969	25.782	25.767	25.752	25.737	25.722	25.707	25.692	25.677	25.662	25.647	25.632	25.617	25.602	25.587	25.572
26.1744	26.1596	26.1447	26.1299	26.115	26.1001	26.0853	26.0704	26.0556	26.0407	26.0258	26.011	25.9961	25.9813	25.9664	25.9515	25.9367	25.9218	25.9069	25.8921	25.8772	25.8624	25.8475	25.8326	25.8178	25.8029	25.7881	25.7732	25.7583	25.7435	25.7286	25.7138	25.6989	25.684	25.6692	25.6543	25.6394	25.6246	25.6097	25.5949	25.58	25.5651	25.5503	25.5354	25.5206	25.5057	25.4908	25.476	25.4611	25.4462
26.0442	26.0295	26.0147	26	25.9853	25.9705	25.9558	25.9411	25.9263	25.9116	25.8969	25.8821	25.8674	25.8527	25.838	25.8232	25.8085	25.7938	25.779	25.7643	25.7496	25.7348	25.7201	25.7054	25.6906	25.6759	25.6612	25.6465	25.6317	25.617	25.6023	25.5875	25.5728	25.5581	25.5433	25.5286	25.5139	25.4991	25.4844	25.4697	25.4549	25.4402	25.4255	25.4108	25.396	25.3813	25.3666	25.3518	25.3371	25.3224
25.9159	25.9013	25.8867	25.8721	25.8575	25.8429	25.8283	25.8137	25.7991	25.7845	25.7699	25.7553	25.7407	25.7261	25.7115	25.6969	25.6823	25.6676	25.653	25.6384	25.6238	25.6092	25.5946	25.58	25.5654	25.5508	25.5362	25.5216	25.507	25.4924	25.4778	25.4632	25.4486	25.434	25.4194	25.4048	25.3902	25.3756	25.361	25.3464	25.3318	25.3172	25.3026	25.288	25.2734	25.2588	25.2442	25.2296	25.215	25.2004
25.7895	25.7751	25.7606	25.7461	25.7316	25.7171	25.7027	25.6882	25.6737	25.6592	25.6448	25.6303	25.6158	25.6013	25.5869	25.5724	25.5579	25.5434	25.529	25.5145	25.5	25.4855	25.4711	25.4566	25.4421	25.4276	25.4132	25.3987	25.3842	25.3697	25.3553	25.3408	25.3263	25.3118	25.2973	25.2829	25.2684	25.2539	25.2394	25.225	25.2105	25.196	25.1815	25.1671	25.1526	25.1381	25.1236	25.1092	25.0947	25.0802
25.6651	25.6507	25.6363	25.622	25.6076	25.5933	25.5789	25.5646	25.5502	25.5359	25.5215	25.5072	25.4928	25.4785	25.4641	25.4498	25.4354	25.4211	25.4067	25.3924	25.378	25.3637	25.3493	25.335	25.3206	25.3063	25.2919	25.2776	25.2632	25.2489	25.2345	25.2202	25.2058	25.1915	25.1771	25.1628	25.1484	25.1341	25.1197	25.1053	25.091	25.0766	25.0623	25.0479	25.0336	25.0192	25.0049	24.9905	24.9762	24.9618
25.5424	25.5282	25.514	25.4997	25.4855	25.4713	25.457	25.4428	25.4286	25.4144	25.4001	25.3859	25.3717	25.3574	25.3432	25.329	25.3148	25.3005	25.2863	25.2721	25.2578	25.2436	25.2294	25.2152	25.2009	25.1867	25.1725	25.1582	25.144	25.1298	25.1156	25.1013	25.0871	25.0729	25.0586	25.0444	25.0302	25.016	25.0017	24.9875	24.9733	24.959	24.9448	24.9306	24.9164	24.9021	24.8879	24.8737	24.8594	24.8452
25.4216	25.4075	25.3934	25.3793	25.3652	25.3511	25.3369	25.3228	25.3087	25.2946	25.2805	25.2664	25.2523	25.2382	25.2241	25.21	25.1959	25.1818	25.1677	25.1535	25.1394	25.1253	25.1112	25.0971	25.083	25.0689	25.0548	25.0407	25.0266	25.0125	24.9984	24.9843	24.9701	24.956	24.9419	24.9278	24.9137	24.8996	24.8855	24.8714	24.8573	24.8432	24.8291	24.815	24.8009	24.7867	24.7726	24.7585	24.7444	24.7303
25.3025	25.2885	25.2745	25.2606	25.2466	25.2326	25.2186	25.2046	25.1906	25.1766	25.1626	25.1487	25.1347	25.1207	25.1067	25.0927	25.0787	25.0647	25.0507	25.0367	25.0228	25.0088	24.9948	24.9808	24.9668	24.9528	24.9388	24.9248	24.9108	24.8969	24.8829	24.8689	24.8549	24.8409	24.8269	24.8129	24.7989	24.785	24.771	24.757	24.743	24.729	24.715	24.701	24.687	24.673	24.6591	24.6451	24.6311	24.6171
25.1852	25.1713	25.1574	25.1436	25.1297	25.1158	25.102	25.0881	25.0742	25.0603	25.0465	25.0326	25.0187	25.0049	24.991	24.9771	24.9632	24.9494	24.9355	24.9216	24.9078	24.8939	24.88	24.8662	24.8523	24.8384	24.8245	24.8107	24.7968	24.7829	24.7691	24.7552	24.7413	24.7274	24.7136	24.6997	24.6858	24.672	24.6581	24.6442	24.6303	24.6165	24.6026	24.5887	24.5749	24.561	24.5471	24.5332	24.5194	24.5055
25.0695	25.0558	25.042	25.0283	25.0145	25.0008	24.987	24.9732	24.9595	24.9457	24.932	24.9182	24.9045	24.8907	24.877	24.8632	24.8495	24.8357	24.8219	24.8082	24.7944	24.7807	24.7669	24.7532	24.7394	24.7257	24.7119	24.6981	24.6844	24.6706	24.6569	24.6431	24.6294	24.6156	24.6019	24.5881	24.5743	24.5606	24.5468	24.5331	24.5193	24.5056	24.4918	24.4781	24.4643	24.4505	24.4368	24.423	24.4093	24.3955
24.9555	24.9419	24.9283	24.9146	24.901	24.8873	24.8737	24.86	24.8464	24.8328	24.8191	24.8055	24.7918	24.7782	24.7646	24.7509	24.7373	24.7236	24.71	24.6964	24.6827	24.6691	24.6554	24.6418	24.6281	24.6145	24.6009	24.5872	24.5736	24.5599	24.5463	24.5327	24.519	24.5054	24.4917	24.4781	24.4645	24.4508	24.4372	24.4235	24.4099	24.3962	24.3826	24.369	24.3553	24.3417	24.328	24.3144	24.3008	24.2871
24.8432	24.8296	24.8161	24.8026	24.789	24.7755	24.762	24.7485	24.7349	24.7214	24.7079	24.6943	24.6808	24.6673	24.6538	24.6402	24.6267	24.6132	24.5996	24.5861	24.5726	24.5591	24.5455	24.532	24.5185	24.5049	24.4914	24.4779	24.4644	24.4508	24.4373	24.4238	24.4102	24.3967	24.3832	24.3697	24.3561	24.3426	24.3291	24.3155	24.302	24.2885	24.275	24.2614	24.2479	24.2344	24.2208	24.2073	24.1938	24.1803
24.7324	24.7189	24.7055	24.6921	24.6787	24.6653	24.6518	24.6384	24.625	24.6116	24.5982	24.5848	24.5713	24.5579	24.5445	24.5311	24.5177	24.5043	24.4908	24.4774	24.464	24.4506	24.4372	24.4237	24.4103	24.3969	24.3835	24.3701	24.3567	24.3432	24.3298	24.3164	24.303	24.2896	24.2762	24.2627	24.2493	24.2359	24.2225	24.2091	24.1956	24.1822	24.1688	24.1554	24.142	24.1286	24.1151	24.1017	24.0883	24.0749
24.6231	24.6098	24.5965	24.5832	24.5699	24.5566	24.5433	24.5299	24.5166	24.5033	24.49	24.4767	24.4634	24.4501	24.4368	24.4235	24.4102	24.3969	24.3836	24.3702	24.3569	24.3436	24.3303	24.317	24.3037	24.2904	24.2771	24.2638	24.2505	24.2372	24.2239	24.2105	24.1972	24.1839	24.1706	24.1573	24.144	24.1307	24.1174	24.1041	24.0908	24.0775	24.0642	24.0508	24.0375	24.0242	24.0109	23.9976	23.9843	23.971
24.5154	24.5022	24.489	24.4758	24.4626	24.4494	24.4362	24.423	24.4098	24.3966	24.3834	24.3702	24.357	24.3438	24.3306	24.3174	24.3042	24.291	24.2778	24.2646	24.2514	24.2382	24.225	24.2118	24.1986	24.1854	24.1722	24.159	24.1458	24.1326	24.1194	24.1062	24.093	24.0798	24.0666	24.0534	24.0402	24.027	24.0138	24.0006	23.9874	23.9742	23.961	23.9477	23.9345	23.9213	23.9081	23.8949	23.8817	23.8685
24.4091	24.396	24.3829	24.3698	24.3567	24.3437	24.3306	24.3175	24.3044	24.2913	24.2782	24.2651	24.252	24.2389	24.2258	24.2127	24.1996	24.1865	24.1734	24.1603	24.1472	24.1341	24.1211	24.108	24.0949	24.0818	24.0687	24.0556	24.0425	24.0294	24.0163	24.0032	23.9901	23.977	23.9639	23.9508	23.9377	23.9246	23.9115	23.8985	23.8854	23.8723	23.8592	23.8461	23.833	23.8199	23.8068	23.7937	23.7806	23.7675
24.3043	24.2913	24.2784	24.2654	24.2524	24.2394	24.2264	24.2134	24.2004	24.1874	24.1744	24.1615	24.1485	24.1355	24.1225	24.1095	24.0965	24.0835	24.0705	24.0575	24.0445	24.0316	24.0186	24.0056	23.9926	23.9796	23.9666	23.9536	23.9406	23.9276	23.9147	23.9017	23.8887	23.8757	23.8627	23.8497	23.8367	23.8237	23.8107	23.7978	23.7848	23.7718	23.7588	23.7458	23.7328	23.7198	23.7068	23.6938	23.6809	23.6679
24.201	24.1881	24.1752	24.1623	24.1494	24.1365	24.1237	24.1108	24.0979	24.085	24.0721	24.0592	24.0463	24.0335	24.0206	24.0077	23.9948	23.9819	23.969	23.9561	23.9433	23.9304	23.9175	23.9046	23.8917	23.8788	23.8659	23.8531	23.8402	23.8273	23.8144	23.8015	23.7886	23.7757	23.7629	23.75	23.7371	23.7242	23.7113	23.6984	23.6855	23.6727	23.6598	23.6469	23.634	23.6211	23.6082	23.5953	23.5825	23.5696
24.099	24.0862	24.0734	24.0606	24.0479	24.0351	24.0223	24.0095	23.9967	23.9839	23.9712	23.9584	23.9456	23.9328	23.92	23.9072	23.8945	23.8817	23.8689	23.8561	23.8433	23.8305	23.8178	23.805	23.7922	23.7794	23.7666	23.7538	23.7411	23.7283	23.7155	23.7027	23.6899	23.6771	23.6644	23.6516	23.6388	23.626	23.6132	23.6004	23.5877	23.5749	23.5621	23.5493	23.5365	23.5237	23.5109	23.4982	23.4854	23.4726
23.9984	23.9857	23.973	23.9604	23.9477	23.935	23.9223	23.9096	23.8969	23.8843	23.8716	23.8589	23.8462	23.8335	23.8208	23.8082	23.7955	23.7828	23.7701	23.7574	23.7447	23.7321	23.7194	23.7067	23.694	23.6813	23.6686	23.656	23.6433	23.6306	23.6179	23.6052	23.5925	23.5799	23.5672	23.5545	23.5418	23.5291	23.5164	23.5038	23.4911	23.4784	23.4657	23.453	23.4403	23.4277	23.415	23.4023	23.3896	23.3769
23.8991	23.8866	23.874	23.8614	23.8488	23.8362	23.8236	23.8111	23.7985	23.7859	23.7733	23.7607	23.7481	23.7356	23.723	23.7104	23.6978	23.6852	23.6726	23.6601	23.6475	23.6349	23.6223	23.6097	23.5971	23.5846	23.572	23.5594	23.5468	23.5342	23.5216	23.509	23.4965	23.4839	23.4713	23.4587	23.4461	23.4335	23.421	23.4084	23.3958	23.3832	23.3706	23.358	23.3455	23.3329	23.3203	23.3077	23.2951	23.2825
23.8012	23.7887	23.7762	23.7637	23.7513	23.7388	23.7263	23.7138	23.7013	23.6888	23.6763	23.6639	23.6514	23.6389	23.6264	23.6139	23.6014	23.5889	23.5765	23.564	23.5515	23.539	23.5265	23.514	23.5015	23.4891	23.4766	23.4641	23.4516	23.4391	23.4266	23.4141	23.4017	23.3892	23.3767	23.3642	23.3517	23.3392	23.3267	23.3143	23.3018	23.2893	23.2768	23.2643	23.2518	23.2393	23.2269	23.2144	23.2019	23.1894
23.7045	23.6922	23.6798	23.6674	23.655	23.6426	23.6302	23.6178	23.6054	23.593	23.5807	23.5683	23.5559	23.5435	23.5311	23.5187	23.5063	23.4939	23.4815	23.4692	23.4568	23.4444	23.432	23.4196	23.4072	23.3948	23.3824	23.37	23.3577	23.3453	23.3329	23.3205	23.3081	23.2957	23.2833	23.2709	23.2585	23.2462	23.2338	23.2214	23.209	23.1966	23.1842	23.1718	23.1594	23.147	23.1347	23.1223	23.1099	23.0975
23.6092	23.5969	23.5846	23.5723	23.56	23.5477	23.5354	23.5231	23.5108	23.4985	23.4862	23.4739	23.4616	23.4493	23.437	23.4248	23.4125	23.4002	23.3879	23.3756	23.3633	23.351	23.3387	23.3264	23.3141	23.3018	23.2895	23.2772	23.2649	23.2526	23.2404	23.2281	23.2158	23.2035	23.1912	23.1789	23.1666	23.1543	23.142	23.1297	23.1174	23.1051	23.0928	23.0805	23.0682	23.056	23.0437	23.0314	23.0191	23.0068
23.515	23.5028	23.4906	23.4784	23.4662	23.454	23.4418	23.4296	23.4174	23.4052	23.393	23.3808	23.3686	23.3564	23.3442	23.332	23.3198	23.3076	23.2954	23.2832	23.271	23.2588	23.2466	23.2344	23.2222	23.21	23.1978	23.1856	23.1734	23.1612	23.149	23.1368	23.1246	23.1124	23.1002	23.088	23.0758	23.0636	23.0514	23.0392	23.027	23.0148	23.0026	22.9904	22.9782	22.966	22.9538	22.9416	22.9294	22.9172
23.4221	23.41	23.3978	23.3857	23.3736	23.3615	23.3494	23.3373	23.3252	23.3131	23.301	23.2889	23.2768	23.2647	23.2526	23.2405	23.2284	23.2163	23.2042	23.192	23.1799	23.1678	23.1557	23.1436	23.1315	23.1194	23.1073	23.0952	23.0831	23.071	23.0589	23.0468	23.0347	23.0226	23.0105	22.9983	22.9862	22.9741	22.962	22.9499	22.9378	22.9257	22.9136	22.9015	22.8894	22.8773	22.8652	22.8531	22.841	22.8289
23.3303	23.3183	23.3063	23.2943	23.2823	23.2702	23.2582	23.2462	23.2342	23.2222	23.2102	23.1982	23.1861	23.1741	23.1621	23.1501	23.1381	23.1261	23.1141	23.102	23.09	23.078	23.066	23.054	23.042	23.03	23.0179	23.0059	22.9939	22.9819	22.9699	22.9579	22.9459	22.9338	22.9218	22.9098	22.8978	22.8858	22.8738	22.8618	22.8497	22.8377	22.8257	22.8137	22.8017	22.7897	22.7777	22.7656	22.7536	22.7416
23.2397	23.2278	23.2159	23.204	23.192	23.1801	23.1682	23.1563	23.1443	23.1324	23.1205	23.1086	23.0967	23.0847	23.0728	23.0609	23.049	23.037	23.0251	23.0132	23.0013	22.9893	22.9774	22.9655	22.9536	22.9416	22.9297	22.9178	22.9059	22.894	22.882	22.8701	22.8582	22.8463	22.8343	22.8224	22.8105	22.7986	22.7866	22.7747	22.7628	22.7509	22.7389	22.727	22.7151	22.7032	22.6913	22.6793	22.6674	22.6555
23.1503	23.1385	23.1266	23.1148	23.103	23.0911	23.0793	23.0675	23.0556	23.0438	23.032	23.0201	23.0083	22.9965	22.9846	22.9728	22.961	22.9491	22.9373	22.9255	22.9136	22.9018	22.89	22.8781	22.8663	22.8545	22.8426	22.8308	22.819	22.8071	22.7953	22.7835	22.7716	22.7598	22.7479	22.7361	22.7243	22.7124	22.7006	22.6888	22.6769	22.6651	22.6533	22.6414	22.6296	22.6178	22.6059	22.5941	22.5823	22.5704
23.062	23.0503	23.0385	23.0268	23.015	23.0033	22.9915	22.9798	22.968	22.9563	22.9445	22.9328	22.9211	22.9093	22.8976	22.8858	22.8741	22.8623	22.8506	22.8388	22.8271	22.8153	22.8036	22.7919	22.7801	22.7684	22.7566	22.7449	22.7331	22.7214	22.7096	22.6979	22.6861	22.6744	22.6626	22.6509	22.6392	22.6274	22.6157	22.6039	22.5922	22.5804	22.5687	22.5569	22.5452	22.5334	22.5217	22.51	22.4982	22.4865
22.9748	22.9631	22.9515	22.9398	22.9282	22.9165	22.9048	22.8932	22.8815	22.8699	22.8582	22.8466	22.8349	22.8232	22.8116	22.7999	22.7883	22.7766	22.7649	22.7533	22.7416	22.73	22.7183	22.7067	22.695	22.6833	22.6717	22.66	22.6484	22.6367	22.625	22.6134	22.6017	22.5901	22.5784	22.5668	22.5551	22.5434	22.5318	22.5201	22.5085	22.4968	22.4851	22.4735	22.4618	22.4502	22.4385	22.4269	22.4152	22.4035
22.8887	22.8771	22.8655	22.854	22.8424	22.8308	22.8192	22.8077	22.7961	22.7845	22.773	22.7614	22.7498	22.7382	22.7267	22.7151	22.7035	22.692	22.6804	22.6688	22.6572	22.6457	22.6341	22.6225	22.6109	22.5994	22.5878	22.5762	22.5647	22.5531	22.5415	22.5299	22.5184	22.5068	22.4952	22.4837	22.4721	22.4605	22.4489	22.4374	22.4258	22.4142	22.4026	22.3911	22.3795	22.3679	22.3564	22.3448	22.3332	22.3216
22.8036	22.7921	22.7807	22.7692	22.7577	22.7462	22.7347	22.7232	22.7117	22.7002	22.6888	22.6773	22.6658	22.6543	22.6428	22.6313	22.6198	22.6083	22.5969	22.5854	22.5739	22.5624	22.5509	22.5394	22.5279	22.5164	22.505	22.4935	22.482	22.4705	22.459	22.4475	22.436	22.4246	22.4131	22.4016	22.3901	22.3786	22.3671	22.3556	22.3441	22.3327	22.3212	22.3097	22.2982	22.2867	22.2752	22.2637	22.2522	22.2408
22.7196	22.7082	22.6968	22.6854	22.674	22.6626	22.6512	22.6398	22.6284	22.617	22.6056	22.5942	22.5828	22.5714	22.56	22.5486	22.5372	22.5258	22.5144	22.503	22.4916	22.4802	22.4687	22.4573	22.4459	22.4345	22.4231	22.4117	22.4003	22.3889	22.3775	22.3661	22.3547	22.3433	22.3319	22.3205	22.3091	22.2977	22.2863	22.2749	22.2635	22.2521	22.2407	22.2293	22.2179	22.2065	22.1951	22.1837	22.1723	22.1609
22.6366	22.6253	22.614	22.6027	22.5913	22.58	22.5687	22.5574	22.5461	22.5347	22.5234	22.5121	22.5008	22.4895	22.4781	22.4668	22.4555	22.4442	22.4329	22.4215	22.4102	22.3989	22.3876	22.3763	22.3649	22.3536	22.3423	22.331	22.3197	22.3083	22.297	22.2857	22.2744	22.2631	22.2517	22.2404	22.2291	22.2178	22.2065	22.1952	22.1838	22.1725	22.1612	22.1499	22.1386	22.1272	22.1159	22.1046	22.0933	22.082
22.5546	22.5434	22.5322	22.5209	22.5097	22.4985	22.4872	22.476	22.4647	22.4535	22.4423	22.431	22.4198	22.4086	22.3973	22.3861	22.3748	22.3636	22.3524	22.3411	22.3299	22.3186	22.3074	22.2962	22.2849	22.2737	22.2625	22.2512	22.24	22.2287	22.2175	22.2063	22.195	22.1838	22.1726	22.1613	22.1501	22.1388	22.1276	22.1164	22.1051	22.0939	22.0827	22.0714	22.0602	22.0489	22.0377	22.0265	22.0152	22.004
22.4736	22.4625	22.4513	22.4402	22.429	22.4179	22.4067	22.3956	22.3844	22.3732	22.3621	22.3509	22.3398	22.3286	22.3175	22.3063	22.2951	22.284	22.2728	22.2617	22.2505	22.2394	22.2282	22.217	22.2059	22.1947	22.1836	22.1724	22.1613	22.1501	22.1389	22.1278	22.1166	22.1055	22.0943	22.0832	22.072	22.0609	22.0497	22.0385	22.0274	22.0162	22.0051	21.9939	21.9828	21.9716	21.9604	21.9493	21.9381	21.927
22.3936	22.3825	22.3715	22.3604	22.3493	22.3382	22.3272	22.3161	22.305	22.2939	22.2829	22.2718	22.2607	22.2496	22.2386	22.2275	22.2164	22.2053	22.1942	22.1832	22.1721	22.161	22.1499	22.1389	22.1278	22.1167	22.1056	22.0946	22.0835	22.0724	22.0613	22.0503	22.0392	22.0281	22.017	22.0059	21.9949	21.9838	21.9727	21.9616	21.9506	21.9395	21.9284	21.9173	21.9063	21.8952	21.8841	21.873	21.8619	21.8509
22.3146	22.3036	22.2926	22.2816	22.2706	22.2596	22.2486	22.2376	22.2266	22.2156	22.2046	22.1936	22.1826	22.1716	22.1606	22.1496	22.1386	22.1276	22.1166	22.1056	22.0946	22.0836	22.0726	22.0616	22.0506	22.0396	22.0286	22.0176	22.0066	21.9956	21.9846	21.9736	21.9626	21.9516	21.9406	21.9296	21.9186	21.9076	21.8967	21.8857	21.8747	21.8637	21.8527	21.8417	21.8307	21.8197	21.8087	21.7977	21.7867	21.7757
22.2364	22.2255	22.2146	22.2037	22.1927	22.1818	22.1709	22.16	22.1491	22.1381	22.1272	22.1163	22.1054	22.0945	22.0835	22.0726	22.0617	22.0508	22.0399	22.029	22.018	22.0071	21.9962	21.9853	21.9744	21.9634	21.9525	21.9416	21.9307	21.9198	21.9088	21.8979	21.887	21.8761	21.8652	21.8542	21.8433	21.8324	21.8215	21.8106	21.7996	21.7887	21.7778	21.7669	21.756	21.7451	21.7341	21.7232	21.7123	21.7014
22.1592	22.1484	22.1375	22.1267	22.1158	22.105	22.0942	22.0833	22.0725	22.0616	22.0508	22.0399	22.0291	22.0183	22.0074	21.9966	21.9857	21.9749	21.964	21.9532	21.9424	21.9315	21.9207	21.9098	21.899	21.8882	21.8773	21.8665	21.8556	21.8448	21.8339	21.8231	21.8123	21.8014	21.7906	21.7797	21.7689	21.758	21.7472	21.7364	21.7255	21.7147	21.7038	21.693	21.6822	21.6713	21.6605	21.6496	21.6388	21.6279
22.0829	22.0721	22.0614	22.0506	22.0398	22.0291	22.0183	22.0075	21.9968	21.986	21.9752	21.9645	21.9537	21.9429	21.9322	21.9214	21.9106	21.8999	21.8891	21.8783	21.8676	21.8568	21.846	21.8353	21.8245	21.8137	21.803	21.7922	21.7815	21.7707	21.7599	21.7492	21.7384	21.7276	21.7169	21.7061	21.6953	21.6846	21.6738	21.663	21.6523	21.6415	21.6307	21.62	21.6092	21.5984	21.5877	21.5769	21.5661	21.5554
22.0075	21.9968	21.9861	21.9754	21.9647	21.954	21.9433	21.9326	21.9219	21.9113	21.9006	21.8899	21.8792	21.8685	21.8578	21.8471	21.8364	21.8257	21.815	21.8044	21.7937	21.783	21.7723	21.7616	21.7509	21.7402	21.7295	21.7188	21.7081	21.6975	21.6868	21.6761	21.6654	21.6547	21.644	21.6333	21.6226	21.6119	21.6012	21.5906	21.5799	21.5692	21.5585	21.5478	21.5371	21.5264	21.5157	21.505	21.4943	21.4836
21.9329	21.9223	21.9117	21.9011	21.8904	21.8798	21.8692	21.8586	21.848	21.8374	21.8268	21.8161	21.8055	21.7949	21.7843	21.7737	21.7631	21.7524	21.7418	21.7312	21.7206	21.71	21.6994	21.6888	21.6781	21.6675	21.6569	21.6463	21.6357	21.6251	21.6144	21.6038	21.5932	21.5826	21.572	21.5614	21.5508	21.5401	21.5295	21.5189	21.5083	21.4977	21.4871	21.4764	21.4658	21.4552	21.4446	21.434	21.4234	21.4128
21.8592	21.8487	21.8381	21.8276	21.817	21.8065	21.796	21.7854	21.7749	21.7643	21.7538	21.7433	21.7327	21.7222	21.7116	21.7011	21.6905	21.68	21.6695	21.6589	21.6484	21.6378	21.6273	21.6168	21.6062	21.5957	21.5851	21.5746	21.564	21.5535	21.543	21.5324	21.5219	21.5113	21.5008	21.4903	21.4797	21.4692	21.4586	21.4481	21.4375	21.427	21.4165	21.4059	21.3954	21.3848	21.3743	21.3638	21.3532	21.3427
21.7864	21.7759	21.7654	21.755	21.7445	21.734	21.7235	21.7131	21.7026	21.6921	21.6817	21.6712	21.6607	21.6503	21.6398	21.6293	21.6189	21.6084	21.5979	21.5875	21.577	21.5665	21.556	21.5456	21.5351	21.5246	21.5142	21.5037	21.4932	21.4828	21.4723	21.4618	21.4514	21.4409	21.4304	21.42	21.4095	21.399	21.3885	21.3781	21.3676	21.3571	21.3467	21.3362	21.3257	21.3153	21.3048	21.2943	21.2839	21.2734
21.7143	21.7039	21.6935	21.6831	21.6727	21.6623	21.652	21.6416	21.6312	21.6208	21.6104	21.6	21.5896	21.5792	21.5688	21.5584	21.548	21.5376	21.5272	21.5168	21.5064	21.496	21.4856	21.4752	21.4648	21.4544	21.444	21.4336	21.4232	21.4128	21.4024	21.392	21.3816	21.3712	21.3608	21.3504	21.3401	21.3297	21.3193	21.3089	21.2985	21.2881	21.2777	21.2673	21.2569	21.2465	21.2361	21.2257	21.2153	21.2049
21.6431	21.6328	21.6225	21.6121	21.6018	21.5915	21.5812	21.5708	21.5605	21.5502	21.5399	21.5295	21.5192	21.5089	21.4986	21.4882	21.4779	21.4676	21.4573	21.4469	21.4366	21.4263	21.416	21.4056	21.3953	21.385	21.3747	21.3643	21.354	21.3437	21.3334	21.323	21.3127	21.3024	21.2921	21.2817	21.2714	21.2611	21.2508	21.2404	21.2301	21.2198	21.2095	21.1991	21.1888	21.1785	21.1682	21.1578	21.1475	21.1372
21.5727	21.5625	21.5522	21.5419	21.5317	21.5214	21.5112	21.5009	21.4907	21.4804	21.4702	21.4599	21.4496	21.4394	21.4291	21.4189	21.4086	21.3984	21.3881	21.3779	21.3676	21.3574	21.3471	21.3368	21.3266	21.3163	21.3061	21.2958	21.2856	21.2753	21.2651	21.2548	21.2445	21.2343	21.224	21.2138	21.2035	21.1933	21.183	21.1728	21.1625	21.1523	21.142	21.1317	21.1215	21.1112	21.101	21.0907	21.0805	21.0702
21.5031	21.4929	21.4827	21.4725	21.4623	21.4522	21.442	21.4318	21.4216	21.4114	21.4012	21.391	21.3809	21.3707	21.3605	21.3503	21.3401	21.3299	21.3197	21.3096	21.2994	21.2892	21.279	21.2688	21.2586	21.2485	21.2383	21.2281	21.2179	21.2077	21.1975	21.1873	21.1772	21.167	21.1568	21.1466	21.1364	21.1262	21.116	21.1059	21.0957	21.0855	21.0753	21.0651	21.0549	21.0447	21.0346	21.0244	21.0142	21.004
21.4342	21.4241	21.414	21.4039	21.3938	21.3836	21.3735	21.3634	21.3533	21.3432	21.3331	21.3229	21.3128	21.3027	21.2926	21.2825	21.2724	21.2623	21.2521	21.242	21.2319	21.2218	21.2117	21.2016	21.1914	21.1813	21.1712	21.1611	21.151	21.1409	21.1307	21.1206	21.1105	21.1004	21.0903	21.0802	21.07	21.0599	21.0498	21.0397	21.0296	21.0195	21.0093	20.9992	20.9891	20.979	20.9689	20.9588	20.9486	20.9385
21.3661	21.3561	21.346	21.336	21.3259	21.3159	21.3058	21.2958	21.2858	21.2757	21.2657	21.2556	21.2456	21.2355	21.2255	21.2154	21.2054	21.1953	21.1853	21.1752	21.1652	21.1551	21.1451	21.135	21.125	21.1149	21.1049	21.0948	21.0848	21.0747	21.0647	21.0546	21.0446	21.0345	21.0245	21.0145	21.0044	20.9944	20.9843	20.9743	20.9642	20.9542	20.9441	20.9341	20.924	20.914	20.9039	20.8939	20.8838	20.8738
21.2988	21.2888	21.2788	21.2689	21.2589	21.2489	21.2389	21.2289	21.2189	21.209	21.199	21.189	21.179	21.169	21.1591	21.1491	21.1391	21.1291	21.1191	21.1092	21.0992	21.0892	21.0792	21.0692	21.0593	21.0493	21.0393	21.0293	21.0193	21.0094	20.9994	20.9894	20.9794	20.9694	20.9594	20.9495	20.9395	20.9295	20.9195	20.9095	20.8996	20.8896	20.8796	20.8696	20.8596	20.8497	20.8397	20.8297	20.8197	20.8097
21.2322	21.2223	21.2124	21.2024	21.1925	21.1826	21.1727	21.1628	21.1529	21.143	21.133	21.1231	21.1132	21.1033	21.0934	21.0835	21.0736	21.0636	21.0537	21.0438	21.0339	21.024	21.0141	21.0042	20.9942	20.9843	20.9744	20.9645	20.9546	20.9447	20.9348	20.9249	20.9149	20.905	20.8951	20.8852	20.8753	20.8654	20.8555	20.8455	20.8356	20.8257	20.8158	20.8059	20.796	20.7861	20.7761	20.7662	20.7563	20.7464
21.1663	21.1565	21.1466	21.1368	21.1269	21.1171	21.1072	21.0974	21.0875	21.0777	21.0678	21.058	21.0481	21.0383	21.0284	21.0186	21.0087	20.9989	20.989	20.9792	20.9693	20.9595	20.9496	20.9398	20.9299	20.9201	20.9103	20.9004	20.8906	20.8807	20.8709	20.861	20.8512	20.8413	20.8315	20.8216	20.8118	20.8019	20.7921	20.7822	20.7724	20.7625	20.7527	20.7428	20.733	20.7231	20.7133	20.7034	20.6936	20.6837
21.1011	21.0913	21.0816	21.0718	21.062	21.0522	21.0424	21.0327	21.0229	21.0131	21.0033	20.9935	20.9837	20.974	20.9642	20.9544	20.9446	20.9348	20.925	20.9153	20.9055	20.8957	20.8859	20.8761	20.8663	20.8566	20.8468	20.837	20.8272	20.8174	20.8076	20.7979	20.7881	20.7783	20.7685	20.7587	20.7489	20.7392	20.7294	20.7196	20.7098	20.7	20.6903	20.6805	20.6707	20.6609	20.6511	20.6413	20.6316	20.6218
21.0367	21.0269	21.0172	21.0075	20.9978	20.9881	20.9784	20.9686	20.9589	20.9492	20.9395	20.9298	20.92	20.9103	20.9006	20.8909	20.8812	20.8714	20.8617	20.852	20.8423	20.8326	20.8229	20.8131	20.8034	20.7937	20.784	20.7743	20.7645	20.7548	20.7451	20.7354	20.7257	20.716	20.7062	20.6965	20.6868	20.6771	20.6674	20.6576	20.6479	20.6382	20.6285	20.6188	20.6091	20.5993	20.5896	20.5799	20.5702	20.5605
20.9729	20.9632	20.9536	20.9439	20.9343	20.9246	20.915	20.9053	20.8956	20.886	20.8763	20.8667	20.857	20.8474	20.8377	20.8281	20.8184	20.8088	20.7991	20.7894	20.7798	20.7701	20.7605	20.7508	20.7412	20.7315	20.7219	20.7122	20.7026	20.6929	20.6832	20.6736	20.6639	20.6543	20.6446	20.635	20.6253	20.6157	20.606	20.5964	20.5867	20.577	20.5674	20.5577	20.5481	20.5384	20.5288	20.5191	20.5095	20.4998
20.9098	20.9002	20.8906	20.881	20.8714	20.8618	20.8522	20.8426	20.833	20.8235	20.8139	20.8043	20.7947	20.7851	20.7755	20.7659	20.7563	20.7467	20.7371	20.7275	20.718	20.7084	20.6988	20.6892	20.6796	20.67	20.6604	20.6508	20.6412	20.6316	20.622	20.6124	20.6029	20.5933	20.5837	20.5741	20.5645	20.5549	20.5453	20.5357	20.5261	20.5165	20.5069	20.4974	20.4878	20.4782	20.4686	20.459	20.4494	20.4398
20.8473	20.8378	20.8283	20.8188	20.8092	20.7997	20.7902	20.7806	20.7711	20.7616	20.7521	20.7425	20.733	20.7235	20.7139	20.7044	20.6949	20.6854	20.6758	20.6663	20.6568	20.6472	20.6377	20.6282	20.6187	20.6091	20.5996	20.5901	20.5805	20.571	20.5615	20.552	20.5424	20.5329	20.5234	20.5138	20.5043	20.4948	20.4852	20.4757	20.4662	20.4567	20.4471	20.4376	20.4281	20.4185	20.409	20.3995	20.39	20.3804
20.7856	20.7761	20.7666	20.7572	20.7477	20.7382	20.7288	20.7193	20.7098	20.7004	20.6909	20.6814	20.672	20.6625	20.653	20.6436	20.6341	20.6246	20.6152	20.6057	20.5962	20.5868	20.5773	20.5678	20.5584	20.5489	20.5394	20.53	20.5205	20.511	20.5016	20.4921	20.4826	20.4732	20.4637	20.4542	20.4448	20.4353	20.4258	20.4164	20.4069	20.3974	20.388	20.3785	20.369	20.3596	20.3501	20.3406	20.3312	20.3217
20.7244	20.715	20.7056	20.6962	20.6868	20.6774	20.668	20.6586	20.6492	20.6398	20.6304	20.621	20.6116	20.6022	20.5928	20.5833	20.5739	20.5645	20.5551	20.5457	20.5363	20.5269	20.5175	20.5081	20.4987	20.4893	20.4799	20.4705	20.4611	20.4517	20.4423	20.4329	20.4235	20.414	20.4046	20.3952	20.3858	20.3764	20.367	20.3576	20.3482	20.3388	20.3294	20.32	20.3106	20.3012	20.2918	20.2824	20.273	20.2636
20.6639	20.6546	20.6453	20.6359	20.6266	20.6172	20.6079	20.5985	20.5892	20.5798	20.5705	20.5611	20.5518	20.5425	20.5331	20.5238	20.5144	20.5051	20.4957	20.4864	20.477	20.4677	20.4583	20.449	20.4397	20.4303	20.421	20.4116	20.4023	20.3929	20.3836	20.3742	20.3649	20.3555	20.3462	20.3369	20.3275	20.3182	20.3088	20.2995	20.2901	20.2808	20.2714	20.2621	20.2528	20.2434	20.2341	20.2247	20.2154	20.206
20.6041	20.5948	20.5855	20.5762	20.5669	20.5576	20.5484	20.5391	20.5298	20.5205	20.5112	20.5019	20.4927	20.4834	20.4741	20.4648	20.4555	20.4462	20.4369	20.4277	20.4184	20.4091	20.3998	20.3905	20.3812	20.3719	20.3627	20.3534	20.3441	20.3348	20.3255	20.3162	20.3069	20.2977	20.2884	20.2791	20.2698	20.2605	20.2512	20.2419	20.2327	20.2234	20.2141	20.2048	20.1955	20.1862	20.177	20.1677	20.1584	20.1491
20.5448	20.5356	20.5264	20.5171	20.5079	20.4987	20.4895	20.4802	20.471	20.4618	20.4526	20.4433	20.4341	20.4249	20.4157	20.4064	20.3972	20.388	20.3788	20.3695	20.3603	20.3511	20.3419	20.3326	20.3234	20.3142	20.305	20.2957	20.2865	20.2773	20.268	20.2588	20.2496	20.2404	20.2311	20.2219	20.2127	20.2035	20.1942	20.185	20.1758	20.1666	20.1573	20.1481	20.1389	20.1297	20.1204	20.1112	20.102	20.0928
20.4862	20.477	20.4678	20.4587	20.4495	20.4403	20.4312	20.422	20.4128	20.4037	20.3945	20.3853	20.3762	20.367	20.3578	20.3487	20.3395	20.3303	20.3212	20.312	20.3028	20.2937	20.2845	20.2753	20.2662	20.257	20.2478	20.2387	20.2295	20.2203	20.2112	20.202	20.1928	20.1837	20.1745	20.1653	20.1562	20.147	20.1378	20.1287	20.1195	20.1103	20.1012	20.092	20.0828	20.0737	20.0645	20.0553	20.0462	20.037
20.4281	20.419	20.4099	20.4008	20.3917	20.3826	20.3735	20.3644	20.3553	20.3462	20.337	20.3279	20.3188	20.3097	20.3006	20.2915	20.2824	20.2733	20.2642	20.2551	20.246	20.2368	20.2277	20.2186	20.2095	20.2004	20.1913	20.1822	20.1731	20.164	20.1549	20.1458	20.1366	20.1275	20.1184	20.1093	20.1002	20.0911	20.082	20.0729	20.0638	20.0547	20.0456	20.0364	20.0273	20.0182	20.0091	20	19.9909	19.9818
20.3707	20.3616	20.3526	20.3435	20.3345	20.3254	20.3164	20.3073	20.2983	20.2892	20.2802	20.2711	20.2621	20.253	20.244	20.2349	20.2259	20.2168	20.2078	20.1987	20.1897	20.1806	20.1715	20.1625	20.1534	20.1444	20.1353	20.1263	20.1172	20.1082	20.0991	20.0901	20.081	20.072	20.0629	20.0539	20.0448	20.0358	20.0267	20.0177	20.0086	19.9996	19.9905	19.9815	19.9724	19.9634	19.9543	19.9453	19.9362	19.9272
20.3138	20.3048	20.2958	20.2868	20.2778	20.2688	20.2598	20.2508	20.2419	20.2329	20.2239	20.2149	20.2059	20.1969	20.1879	20.1789	20.1699	20.1609	20.1519	20.1429	20.1339	20.1249	20.1159	20.1069	20.0979	20.0889	20.0799	20.071	20.062	20.053	20.044	20.035	20.026	20.017	20.008	19.999	19.99	19.981	19.972	19.963	19.954	19.945	19.936	19.927	19.918	19.909	19.9001	19.8911	19.8821	19.8731
20.2575	20.2486	20.2396	20.2307	20.2218	20.2128	20.2039	20.1949	20.186	20.1771	20.1681	20.1592	20.1502	20.1413	20.1324	20.1234	20.1145	20.1056	20.0966	20.0877	20.0787	20.0698	20.0609	20.0519	20.043	20.0341	20.0251	20.0162	20.0072	19.9983	19.9894	19.9804	19.9715	19.9625	19.9536	19.9447	19.9357	19.9268	19.9179	19.9089	19.9	19.891	19.8821	19.8732	19.8642	19.8553	19.8463	19.8374	19.8285	19.8195
20.2018	20.1929	20.184	20.1751	20.1662	20.1574	20.1485	20.1396	20.1307	20.1218	20.1129	20.1041	20.0952	20.0863	20.0774	20.0685	20.0596	20.0508	20.0419	20.033	20.0241	20.0152	20.0064	19.9975	19.9886	19.9797	19.9708	19.9619	19.9531	19.9442	19.9353	19.9264	19.9175	19.9086	19.8998	19.8909	19.882	19.8731	19.8642	19.8553	19.8465	19.8376	19.8287	19.8198	19.8109	19.8021	19.7932	19.7843	19.7754	19.7665
20.1466	20.1378	20.1289	20.1201	20.1113	20.1024	20.0936	20.0848	20.076	20.0671	20.0583	20.0495	20.0407	20.0318	20.023	20.0142	20.0053	19.9965	19.9877	19.9789	19.97	19.9612	19.9524	19.9436	19.9347	19.9259	19.9171	19.9082	19.8994	19.8906	19.8818	19.8729	19.8641	19.8553	19.8465	19.8376	19.8288	19.82	19.8111	19.8023	19.7935	19.7847	19.7758	19.767	19.7582	19.7494	19.7405	19.7317	19.7229	19.714
20.0919	20.0832	20.0744	20.0656	20.0569	20.0481	20.0393	20.0305	20.0218	20.013	20.0042	19.9954	19.9867	19.9779	19.9691	19.9604	19.9516	19.9428	19.934	19.9253	19.9165	19.9077	19.8989	19.8902	19.8814	19.8726	19.8639	19.8551	19.8463	19.8375	19.8288	19.82	19.8112	19.8025	19.7937	19.7849	19.7761	19.7674	19.7586	19.7498	19.741	19.7323	19.7235	19.7147	19.706	19.6972	19.6884	19.6796	19.6709	19.6621
20.0378	20.0291	20.0204	20.0117	20.003	19.9943	19.9855	19.9768	19.9681	19.9594	19.9507	19.9419	19.9332	19.9245	19.9158	19.9071	19.8984	19.8896	19.8809	19.8722	19.8635	19.8548	19.846	19.8373	19.8286	19.8199	19.8112	19.8024	19.7937	19.785	19.7763	19.7676	19.7589	19.7501	19.7414	19.7327	19.724	19.7153	19.7065	19.6978	19.6891	19.6804	19.6717	19.663	19.6542	19.6455	19.6368	19.6281	19.6194	19.6106
19.9843	19.9756	19.9669	19.9583	19.9496	19.941	19.9323	19.9236	19.915	19.9063	19.8976	19.889	19.8803	19.8716	19.863	19.8543	19.8456	19.837	19.8283	19.8196	19.811	19.8023	19.7937	19.785	19.7763	19.7677	19.759	19.7503	19.7417	19.733	19.7243	19.7157	19.707	19.6983	19.6897	19.681	19.6723	19.6637	19.655	19.6463	19.6377	19.629	19.6204	19.6117	19.603	19.5944	19.5857	19.577	19.5684	19.5597
19.9312	19.9226	19.914	19.9054	19.8968	19.8882	19.8796	19.8709	19.8623	19.8537	19.8451	19.8365	19.8279	19.8193	19.8107	19.8021	19.7934	19.7848	19.7762	19.7676	19.759	19.7504	19.7418	19.7332	19.7245	19.7159	19.7073	19.6987	19.6901	19.6815	19.6729	19.6643	19.6557	19.647	19.6384	19.6298	19.6212	19.6126	19.604	19.5954	19.5868	19.5781	19.5695	19.5609	19.5523	19.5437	19.5351	19.5265	19.5179	19.5093
19.8787	19.8701	19.8616	19.853	19.8445	19.8359	19.8273	19.8188	19.8102	19.8017	19.7931	19.7845	19.776	19.7674	19.7589	19.7503	19.7418	19.7332	19.7246	19.7161	19.7075	19.699	19.6904	19.6818	19.6733	19.6647	19.6562	19.6476	19.639	19.6305	19.6219	19.6134	19.6048	19.5962	19.5877	19.5791	19.5706	19.562	19.5534	19.5449	19.5363	19.5278	19.5192	19.5107	19.5021	19.4935	19.485	19.4764	19.4679	19.4593
19.8267	19.8182	19.8097	19.8012	19.7926	19.7841	19.7756	19.7671	19.7586	19.7501	19.7416	19.7331	19.7246	19.7161	19.7076	19.6991	19.6906	19.6821	19.6735	19.665	19.6565	19.648	19.6395	19.631	19.6225	19.614	19.6055	19.597	19.5885	19.58	19.5715	19.563	19.5544	19.5459	19.5374	19.5289	19.5204	19.5119	19.5034	19.4949	19.4864	19.4779	19.4694	19.4609	19.4524	19.4439	19.4353	19.4268	19.4183	19.4098
19.7752	19.7667	19.7582	19.7498	19.7413	19.7329	19.7244	19.716	19.7075	19.6991	19.6906	19.6821	19.6737	19.6652	19.6568	19.6483	19.6399	19.6314	19.623	19.6145	19.606	19.5976	19.5891	19.5807	19.5722	19.5638	19.5553	19.5469	19.5384	19.5299	19.5215	19.513	19.5046	19.4961	19.4877	19.4792	19.4708	19.4623	19.4538	19.4454	19.4369	19.4285	19.42	19.4116	19.4031	19.3947	19.3862	19.3777	19.3693	19.3608
19.7241	19.7157	19.7073	19.6989	19.6905	19.6821	19.6737	19.6653	19.6569	19.6485	19.6401	19.6317	19.6233	19.6149	19.6065	19.5981	19.5896	19.5812	19.5728	19.5644	19.556	19.5476	19.5392	19.5308	19.5224	19.514	19.5056	19.4972	19.4888	19.4804	19.472	19.4636	19.4552	19.4468	19.4384	19.43	19.4216	19.4132	19.4048	19.3963	19.3879	19.3795	19.3711	19.3627	19.3543	19.3459	19.3375	19.3291	19.3207	19.3123
19.6736	19.6652	19.6569	19.6485	19.6402	19.6318	19.6235	19.6151	19.6067	19.5984	19.59	19.5817	19.5733	19.565	19.5566	19.5483	19.5399	19.5316	19.5232	19.5149	19.5065	19.4981	19.4898	19.4814	19.4731	19.4647	19.4564	19.448	19.4397	19.4313	19.423	19.4146	19.4063	19.3979	19.3895	19.3812	19.3728	19.3645	19.3561	19.3478	19.3394	19.3311	19.3227	19.3144	19.306	19.2977	19.2893	19.2809	19.2726	19.2642
19.6235	19.6152	19.6069	19.5986	19.5903	19.582	19.5737	19.5654	19.5571	19.5488	19.5405	19.5322	19.5239	19.5156	19.5073	19.499	19.4906	19.4823	19.474	19.4657	19.4574	19.4491	19.4408	19.4325	19.4242	19.4159	19.4076	19.3993	19.391	19.3827	19.3744	19.3661	19.3578	19.3495	19.3412	19.3329	19.3246	19.3163	19.308	19.2997	19.2914	19.2831	19.2748	19.2664	19.2581	19.2498	19.2415	19.2332	19.2249	19.2166
19.5739	19.5657	19.5574	19.5492	19.5409	19.5326	19.5244	19.5161	19.5079	19.4996	19.4914	19.4831	19.4749	19.4666	19.4584	19.4501	19.4418	19.4336	19.4253	19.4171	19.4088	19.4006	19.3923	19.3841	19.3758	19.3676	19.3593	19.3511	19.3428	19.3345	19.3263	19.318	19.3098	19.3015	19.2933	19.285	19.2768	19.2685	19.2603	19.252	19.2438	19.2355	19.2272	19.219	19.2107	19.2025	19.1942	19.186	19.1777	19.1695
19.5248	19.5166	19.5084	19.5002	19.492	19.4838	19.4756	19.4674	19.4591	19.4509	19.4427	19.4345	19.4263	19.4181	19.4099	19.4017	19.3935	19.3853	19.3771	19.3689	19.3607	19.3525	19.3443	19.3361	19.3279	19.3197	19.3115	19.3033	19.295	19.2868	19.2786	19.2704	19.2622	19.254	19.2458	19.2376	19.2294	19.2212	19.213	19.2048	19.1966	19.1884	19.1802	19.172	19.1638	19.1556	19.1474	19.1392	19.131	19.1227
19.4761	19.468	19.4598	19.4516	19.4435	19.4353	19.4272	19.419	19.4109	19.4027	19.3946	19.3864	19.3782	19.3701	19.3619	19.3538	19.3456	19.3375	19.3293	19.3211	19.313	19.3048	19.2967	19.2885	19.2804	19.2722	19.2641	19.2559	19.2477	19.2396	19.2314	19.2233	19.2151	19.207	19.1988	19.1907	19.1825	19.1743	19.1662	19.158	19.1499	19.1417	19.1336	19.1254	19.1172	19.1091	19.1009	19.0928	19.0846	19.0765
19.4279	19.4198	19.4117	19.4036	19.3955	19.3874	19.3793	19.3711	19.363	19.3549	19.3468	19.3387	19.3306	19.3225	19.3144	19.3063	19.2982	19.2901	19.282	19.2739	19.2657	19.2576	19.2495	19.2414	19.2333	19.2252	19.2171	19.209	19.2009	19.1928	19.1847	19.1766	19.1684	19.1603	19.1522	19.1441	19.136	19.1279	19.1198	19.1117	19.1036	19.0955	19.0874	19.0793	19.0712	19.063	19.0549	19.0468	19.0387	19.0306
19.3801	19.3721	19.364	19.356	19.3479	19.3398	19.3318	19.3237	19.3157	19.3076	19.2995	19.2915	19.2834	19.2754	19.2673	19.2592	19.2512	19.2431	19.235	19.227	19.2189	19.2109	19.2028	19.1947	19.1867	19.1786	19.1706	19.1625	19.1544	19.1464	19.1383	19.1303	19.1222	19.1141	19.1061	19.098	19.09	19.0819	19.0738	19.0658	19.0577	19.0497	19.0416	19.0335	19.0255	19.0174	19.0094	19.0013	18.9932	18.9852
19.3328	19.3248	19.3168	19.3088	19.3008	19.2927	19.2847	19.2767	19.2687	19.2607	19.2527	19.2447	19.2366	19.2286	19.2206	19.2126	19.2046	19.1966	19.1886	19.1806	19.1725	19.1645	19.1565	19.1485	19.1405	19.1325	19.1245	19.1165	19.1084	19.1004	19.0924	19.0844	19.0764	19.0684	19.0604	19.0524	19.0443	19.0363	19.0283	19.0203	19.0123	19.0043	18.9963	18.9883	18.9802	18.9722	18.9642	18.9562	18.9482	18.9402
19.2859	19.2779	19.27	19.262	19.254	19.2461	19.2381	19.2301	19.2222	19.2142	19.2062	19.1983	19.1903	19.1824	19.1744	19.1664	19.1585	19.1505	19.1425	19.1346	19.1266	19.1186	19.1107	19.1027	19.0947	19.0868	19.0788	19.0708	19.0629	19.0549	19.0469	19.039	19.031	19.023	19.0151	19.0071	18.9991	18.9912	18.9832	18.9752	18.9673	18.9593	18.9513	18.9434	18.9354	18.9274	18.9195	18.9115	18.9035	18.8956
19.2394	19.2315	19.2236	19.2157	19.2078	19.1998	19.1919	19.184	19.1761	19.1682	19.1602	19.1523	19.1444	19.1365	19.1286	19.1207	19.1127	19.1048	19.0969	19.089	19.0811	19.0731	19.0652	19.0573	19.0494	19.0415	19.0335	19.0256	19.0177	19.0098	19.0019	18.9939	18.986	18.9781	18.9702	18.9623	18.9543	18.9464	18.9385	18.9306	18.9227	18.9147	18.9068	18.8989	18.891	18.8831	18.8752	18.8672	18.8593	18.8514
19.1934	19.1855	19.1776	19.1698	19.1619	19.154	19.1462	19.1383	19.1304	19.1225	19.1147	19.1068	19.0989	19.091	19.0832	19.0753	19.0674	19.0596	19.0517	19.0438	19.0359	19.0281	19.0202	19.0123	19.0044	18.9966	18.9887	18.9808	18.9729	18.9651	18.9572	18.9493	18.9415	18.9336	18.9257	18.9178	18.91	18.9021	18.8942	18.8863	18.8785	18.8706	18.8627	18.8548	18.847	18.8391	18.8312	18.8234	18.8155	18.8076
19.1478	19.1399	19.1321	19.1243	19.1165	19.1086	19.1008	19.093	19.0851	19.0773	19.0695	19.0617	19.0538	19.046	19.0382	19.0304	19.0225	19.0147	19.0069	18.999	18.9912	18.9834	18.9756	18.9677	18.9599	18.9521	18.9443	18.9364	18.9286	18.9208	18.9129	18.9051	18.8973	18.8895	18.8816	18.8738	18.866	18.8581	18.8503	18.8425	18.8347	18.8268	18.819	18.8112	18.8034	18.7955	18.7877	18.7799	18.772	18.7642
19.1026	19.0948	19.087	19.0792	19.0714	19.0636	19.0559	19.0481	19.0403	19.0325	19.0247	19.0169	19.0092	19.0014	18.9936	18.9858	18.978	18.9703	18.9625	18.9547	18.9469	18.9391	18.9313	18.9236	18.9158	18.908	18.9002	18.8924	18.8846	18.8769	18.8691	18.8613	18.8535	18.8457	18.838	18.8302	18.8224	18.8146	18.8068	18.799	18.7913	18.7835	18.7757	18.7679	18.7601	18.7523	18.7446	18.7368	18.729	18.7212
19.0577	19.05	19.0423	19.0345	19.0268	19.0191	19.0113	19.0036	18.9958	18.9881	18.9804	18.9726	18.9649	18.9572	18.9494	18.9417	18.9339	18.9262	18.9185	18.9107	18.903	18.8953	18.8875	18.8798	18.872	18.8643	18.8566	18.8488	18.8411	18.8334	18.8256	18.8179	18.8101	18.8024	18.7947	18.7869	18.7792	18.7715	18.7637	18.756	18.7482	18.7405	18.7328	18.725	18.7173	18.7096	18.7018	18.6941	18.6863	18.6786
19.0133	19.0056	18.9979	18.9903	18.9826	18.9749	18.9672	18.9595	18.9518	18.9441	18.9364	18.9287	18.921	18.9133	18.9056	18.8979	18.8902	18.8825	18.8749	18.8672	18.8595	18.8518	18.8441	18.8364	18.8287	18.821	18.8133	18.8056	18.7979	18.7902	18.7825	18.7748	18.7672	18.7595	18.7518	18.7441	18.7364	18.7287	18.721	18.7133	18.7056	18.6979	18.6902	18.6825	18.6748	18.6671	18.6595	18.6518	18.6441	18.6364
18.9693	18.9617	18.954	18.9464	18.9387	18.9311	18.9234	18.9158	18.9081	18.9005	18.8928	18.8852	18.8775	18.8699	18.8622	18.8546	18.8469	18.8393	18.8316	18.824	18.8163	18.8087	18.801	18.7934	18.7857	18.7781	18.7704	18.7628	18.7551	18.7475	18.7398	18.7322	18.7245	18.7169	18.7093	18.7016	18.694	18.6863	18.6787	18.671	18.6634	18.6557	18.6481	18.6404	18.6328	18.6251	18.6175	18.6098	18.6022	18.5945
18.9257	18.9181	18.9105	18.9029	18.8953	18.8877	18.8801	18.8724	18.8648	18.8572	18.8496	18.842	18.8344	18.8268	18.8192	18.8116	18.804	18.7964	18.7888	18.7812	18.7736	18.766	18.7584	18.7508	18.7432	18.7356	18.728	18.7203	18.7127	18.7051	18.6975	18.6899	18.6823	18.6747	18.6671	18.6595	18.6519	18.6443	18.6367	18.6291	18.6215	18.6139	18.6063	18.5987	18.5911	18.5835	18.5758	18.5682	18.5606	18.553
18.8824	18.8749	18.8673	18.8598	18.8522	18.8446	18.8371	18.8295	18.8219	18.8144	18.8068	18.7993	18.7917	18.7841	18.7766	18.769	18.7615	18.7539	18.7463	18.7388	18.7312	18.7236	18.7161	18.7085	18.701	18.6934	18.6858	18.6783	18.6707	18.6631	18.6556	18.648	18.6405	18.6329	18.6253	18.6178	18.6102	18.6027	18.5951	18.5875	18.58	18.5724	18.5648	18.5573	18.5497	18.5422	18.5346	18.527	18.5195	18.5119
18.8396	18.8321	18.8245	18.817	18.8095	18.802	18.7945	18.7869	18.7794	18.7719	18.7644	18.7569	18.7494	18.7418	18.7343	18.7268	18.7193	18.7118	18.7042	18.6967	18.6892	18.6817	18.6742	18.6666	18.6591	18.6516	18.6441	18.6366	18.629	18.6215	18.614	18.6065	18.599	18.5915	18.5839	18.5764	18.5689	18.5614	18.5539	18.5463	18.5388	18.5313	18.5238	18.5163	18.5087	18.5012	18.4937	18.4862	18.4787	18.4711
18.7971	18.7896	18.7821	18.7747	18.7672	18.7597	18.7522	18.7448	18.7373	18.7298	18.7223	18.7149	18.7074	18.6999	18.6924	18.6849	18.6775	18.67	18.6625	18.655	18.6476	18.6401	18.6326	18.6251	18.6177	18.6102	18.6027	18.5952	18.5877	18.5803	18.5728	18.5653	18.5578	18.5504	18.5429	18.5354	18.5279	18.5205	18.513	18.5055	18.498	18.4906	18.4831	18.4756	18.4681	18.4606	18.4532	18.4457	18.4382	18.4307
18.755	18.7475	18.7401	18.7327	18.7252	18.7178	18.7104	18.7029	18.6955	18.6881	18.6806	18.6732	18.6658	18.6583	18.6509	18.6435	18.636	18.6286	18.6212	18.6137	18.6063	18.5989	18.5914	18.584	18.5765	18.5691	18.5617	18.5542	18.5468	18.5394	18.5319	18.5245	18.5171	18.5096	18.5022	18.4948	18.4873	18.4799	18.4725	18.465	18.4576	18.4502	18.4427	18.4353	18.4279	18.4204	18.413	18.4056	18.3981	18.3907
18.7132	18.7058	18.6984	18.691	18.6836	18.6763	18.6689	18.6615	18.6541	18.6467	18.6393	18.6319	18.6245	18.6171	18.6097	18.6023	18.5949	18.5875	18.5802	18.5728	18.5654	18.558	18.5506	18.5432	18.5358	18.5284	18.521	18.5136	18.5062	18.4988	18.4914	18.484	18.4767	18.4693	18.4619	18.4545	18.4471	18.4397	18.4323	18.4249	18.4175	18.4101	18.4027	18.3953	18.3879	18.3806	18.3732	18.3658	18.3584	18.351
18.6718	18.6645	18.6571	18.6498	18.6424	18.6351	18.6277	18.6204	18.613	18.6057	18.5983	18.591	18.5836	18.5763	18.5689	18.5616	18.5542	18.5469	18.5395	18.5322	18.5248	18.5174	18.5101	18.5027	18.4954	18.488	18.4807	18.4733	18.466	18.4586	18.4513	18.4439	18.4366	18.4292	18.4219	18.4145	18.4072	18.3998	18.3925	18.3851	18.3778	18.3704	18.3631	18.3557	18.3484	18.341	18.3337	18.3263	18.319	18.3116
18.6308	18.6235	18.6162	18.6089	18.6015	18.5942	18.5869	18.5796	18.5723	18.565	18.5577	18.5504	18.5431	18.5358	18.5284	18.5211	18.5138	18.5065	18.4992	18.4919	18.4846	18.4773	18.47	18.4627	18.4553	18.448	18.4407	18.4334	18.4261	18.4188	18.4115	18.4042	18.3969	18.3896	18.3822	18.3749	18.3676	18.3603	18.353	18.3457	18.3384	18.3311	18.3238	18.3165	18.3091	18.3018	18.2945	18.2872	18.2799	18.2726
18.5901	18.5828	18.5756	18.5683	18.561	18.5537	18.5465	18.5392	18.5319	18.5247	18.5174	18.5101	18.5029	18.4956	18.4883	18.4811	18.4738	18.4665	18.4592	18.452	18.4447	18.4374	18.4302	18.4229	18.4156	18.4084	18.4011	18.3938	18.3866	18.3793	18.372	18.3647	18.3575	18.3502	18.3429	18.3357	18.3284	18.3211	18.3139	18.3066	18.2993	18.2921	18.2848	18.2775	18.2702	18.263	18.2557	18.2484	18.2412	18.2339
18.5498	18.5425	18.5353	18.5281	18.5208	18.5136	18.5064	18.4992	18.4919	18.4847	18.4775	18.4702	18.463	18.4558	18.4485	18.4413	18.4341	18.4269	18.4196	18.4124	18.4052	18.3979	18.3907	18.3835	18.3763	18.369	18.3618	18.3546	18.3473	18.3401	18.3329	18.3257	18.3184	18.3112	18.304	18.2967	18.2895	18.2823	18.2751	18.2678	18.2606	18.2534	18.2461	18.2389	18.2317	18.2245	18.2172	18.21	18.2028	18.1955
18.5098	18.5026	18.4954	18.4882	18.481	18.4738	18.4666	18.4594	18.4522	18.4451	18.4379	18.4307	18.4235	18.4163	18.4091	18.4019	18.3947	18.3875	18.3804	18.3732	18.366	18.3588	18.3516	18.3444	18.3372	18.33	18.3228	18.3157	18.3085	18.3013	18.2941	18.2869	18.2797	18.2725	18.2653	18.2581	18.251	18.2438	18.2366	18.2294	18.2222	18.215	18.2078	18.2006	18.1934	18.1863	18.1791	18.1719	18.1647	18.1575
18.4701	18.4629	18.4558	18.4486	18.4415	18.4343	18.4272	18.42	18.4129	18.4057	18.3986	18.3914	18.3843	18.3772	18.37	18.3629	18.3557	18.3486	18.3414	18.3343	18.3271	18.32	18.3128	18.3057	18.2985	18.2914	18.2842	18.2771	18.2699	18.2628	18.2556	18.2485	18.2413	18.2342	18.227	18.2199	18.2127	18.2056	18.1984	18.1913	18.1841	18.177	18.1698	18.1627	18.1555	18.1484	18.1412	18.1341	18.1269	18.1198
18.4308	18.4237	18.4165	18.4094	18.4023	18.3952	18.3881	18.381	18.3739	18.3668	18.3597	18.3526	18.3454	18.3383	18.3312	18.3241	18.317	18.3099	18.3028	18.2957	18.2886	18.2815	18.2743	18.2672	18.2601	18.253	18.2459	18.2388	18.2317	18.2246	18.2175	18.2104	18.2032	18.1961	18.189	18.1819	18.1748	18.1677	18.1606	18.1535	18.1464	18.1393	18.1321	18.125	18.1179	18.1108	18.1037	18.0966	18.0895	18.0824
18.3918	18.3847	18.3776	18.3705	18.3635	18.3564	18.3493	18.3423	18.3352	18.3281	18.3211	18.314	18.3069	18.2998	18.2928	18.2857	18.2786	18.2716	18.2645	18.2574	18.2503	18.2433	18.2362	18.2291	18.2221	18.215	18.2079	18.2008	18.1938	18.1867	18.1796	18.1726	18.1655	18.1584	18.1514	18.1443	18.1372	18.1301	18.1231	18.116	18.1089	18.1019	18.0948	18.0877	18.0806	18.0736	18.0665	18.0594	18.0524	18.0453
18.3531	18.3461	18.339	18.332	18.325	18.3179	18.3109	18.3039	18.2968	18.2898	18.2828	18.2757	18.2687	18.2617	18.2546	18.2476	18.2406	18.2335	18.2265	18.2195	18.2124	18.2054	18.1984	18.1913	18.1843	18.1773	18.1703	18.1632	18.1562	18.1492	18.1421	18.1351	18.1281	18.121	18.114	18.107	18.0999	18.0929	18.0859	18.0788	18.0718	18.0648	18.0577	18.0507	18.0437	18.0366	18.0296	18.0226	18.0155	18.0085
18.3147	18.3077	18.3007	18.2937	18.2868	18.2798	18.2728	18.2658	18.2588	18.2518	18.2448	18.2378	18.2308	18.2238	18.2168	18.2098	18.2028	18.1958	18.1888	18.1819	18.1749	18.1679	18.1609	18.1539	18.1469	18.1399	18.1329	18.1259	18.1189	18.1119	18.1049	18.0979	18.0909	18.0839	18.0769	18.07	18.063	18.056	18.049	18.042	18.035	18.028	18.021	18.014	18.007	18	17.993	17.986	17.979	17.972
18.2767	18.2697	18.2628	18.2558	18.2489	18.2419	18.235	18.228	18.221	18.2141	18.2071	18.2002	18.1932	18.1863	18.1793	18.1724	18.1654	18.1584	18.1515	18.1445	18.1376	18.1306	18.1237	18.1167	18.1098	18.1028	18.0958	18.0889	18.0819	18.075	18.068	18.0611	18.0541	18.0472	18.0402	18.0332	18.0263	18.0193	18.0124	18.0054	17.9985	17.9915	17.9846	17.9776	17.9706	17.9637	17.9567	17.9498	17.9428	17.9359
18.239	18.232	18.2251	18.2182	18.2113	18.2044	18.1975	18.1905	18.1836	18.1767	18.1698	18.1629	18.156	18.149	18.1421	18.1352	18.1283	18.1214	18.1144	18.1075	18.1006	18.0937	18.0868	18.0799	18.0729	18.066	18.0591	18.0522	18.0453	18.0384	18.0314	18.0245	18.0176	18.0107	18.0038	17.9968	17.9899	17.983	17.9761	17.9692	17.9623	17.9553	17.9484	17.9415	17.9346	17.9277	17.9207	17.9138	17.9069	17.9
18.2016	18.1947	18.1878	18.1809	18.174	18.1672	18.1603	18.1534	18.1465	18.1396	18.1327	18.1259	18.119	18.1121	18.1052	18.0983	18.0915	18.0846	18.0777	18.0708	18.0639	18.0571	18.0502	18.0433	18.0364	18.0295	18.0227	18.0158	18.0089	18.002	17.9951	17.9883	17.9814	17.9745	17.9676	17.9607	17.9539	17.947	17.9401	17.9332	17.9263	17.9195	17.9126	17.9057	17.8988	17.8919	17.8851	17.8782	17.8713	17.8644
18.1644	18.1576	18.1508	18.1439	18.1371	18.1302	18.1234	18.1165	18.1097	18.1029	18.096	18.0892	18.0823	18.0755	18.0686	18.0618	18.055	18.0481	18.0413	18.0344	18.0276	18.0207	18.0139	18.007	18.0002	17.9934	17.9865	17.9797	17.9728	17.966	17.9591	17.9523	17.9455	17.9386	17.9318	17.9249	17.9181	17.9112	17.9044	17.8976	17.8907	17.8839	17.877	17.8702	17.8633	17.8565	17.8497	17.8428	17.836	17.8291
18.1276	18.1208	18.114	18.1072	18.1004	18.0936	18.0868	18.08	18.0732	18.0664	18.0596	18.0528	18.046	18.0392	18.0323	18.0255	18.0187	18.0119	18.0051	17.9983	17.9915	17.9847	17.9779	17.9711	17.9643	17.9575	17.9507	17.9439	17.9371	17.9302	17.9234	17.9166	17.9098	17.903	17.8962	17.8894	17.8826	17.8758	17.869	17.8622	17.8554	17.8486	17.8418	17.835	17.8282	17.8213	17.8145	17.8077	17.8009	17.7941
18.0911	18.0844	18.0776	18.0708	18.064	18.0573	18.0505	18.0437	18.037	18.0302	18.0234	18.0167	18.0099	18.0031	17.9963	17.9896	17.9828	17.976	17.9693	17.9625	17.9557	17.949	17.9422	17.9354	17.9286	17.9219	17.9151	17.9083	17.9016	17.8948	17.888	17.8813	17.8745	17.8677	17.861	17.8542	17.8474	17.8406	17.8339	17.8271	17.8203	17.8136	17.8068	17.8	17.7933	17.7865	17.7797	17.7729	17.7662	17.7594
18.0549	18.0482	18.0414	18.0347	18.028	18.0212	18.0145	18.0078	18.001	17.9943	17.9876	17.9808	17.9741	17.9674	17.9606	17.9539	17.9472	17.9404	17.9337	17.927	17.9202	17.9135	17.9068	17.9	17.8933	17.8866	17.8798	17.8731	17.8664	17.8596	17.8529	17.8462	17.8394	17.8327	17.826	17.8192	17.8125	17.8058	17.799	17.7923	17.7856	17.7788	17.7721	17.7654	17.7586	17.7519	17.7452	17.7384	17.7317	17.725
18.019	18.0123	18.0056	17.9989	17.9922	17.9855	17.9788	17.9721	17.9654	17.9587	17.952	17.9453	17.9386	17.9319	17.9252	17.9185	17.9118	17.9051	17.8984	17.8917	17.885	17.8783	17.8716	17.8649	17.8582	17.8515	17.8448	17.8381	17.8315	17.8248	17.8181	17.8114	17.8047	17.798	17.7913	17.7846	17.7779	17.7712	17.7645	17.7578	17.7511	17.7444	17.7377	17.731	17.7243	17.7176	17.7109	17.7042	17.6975	17.6908
17.9833	17.9767	17.97	17.9634	17.9567	17.95	17.9434	17.9367	17.9301	17.9234	17.9167	17.9101	17.9034	17.8967	17.8901	17.8834	17.8768	17.8701	17.8634	17.8568	17.8501	17.8434	17.8368	17.8301	17.8235	17.8168	17.8101	17.8035	17.7968	17.7902	17.7835	17.7768	17.7702	17.7635	17.7568	17.7502	17.7435	17.7369	17.7302	17.7235	17.7169	17.7102	17.7035	17.6969	17.6902	17.6836	17.6769	17.6702	17.6636	17.6569
17.948	17.9414	17.9347	17.9281	17.9215	17.9149	17.9082	17.9016	17.895	17.8884	17.8817	17.8751	17.8685	17.8618	17.8552	17.8486	17.842	17.8353	17.8287	17.8221	17.8155	17.8088	17.8022	17.7956	17.789	17.7823	17.7757	17.7691	17.7625	17.7558	17.7492	17.7426	17.7359	17.7293	17.7227	17.7161	17.7094	17.7028	17.6962	17.6896	17.6829	17.6763	17.6697	17.6631	17.6564	17.6498	17.6432	17.6365	17.6299	17.6233
17.9129	17.9063	17.8997	17.8931	17.8866	17.88	17.8734	17.8668	17.8602	17.8536	17.847	17.8404	17.8338	17.8272	17.8206	17.814	17.8075	17.8009	17.7943	17.7877	17.7811	17.7745	17.7679	17.7613	17.7547	17.7481	17.7415	17.735	17.7284	17.7218	17.7152	17.7086	17.702	17.6954	17.6888	17.6822	17.6756	17.669	17.6624	17.6559	17.6493	17.6427	17.6361	17.6295	17.6229	17.6163	17.6097	17.6031	17.5965	17.5899
17.8781	17.8716	17.865	17.8585	17.8519	17.8453	17.8388	17.8322	17.8257	17.8191	17.8126	17.806	17.7994	17.7929	17.7863	17.7798	17.7732	17.7667	17.7601	17.7535	17.747	17.7404	17.7339	17.7273	17.7208	17.7142	17.7077	17.7011	17.6945	17.688	17.6814	17.6749	17.6683	17.6618	17.6552	17.6486	17.6421	17.6355	17.629	17.6224	17.6159	17.6093	17.6027	17.5962	17.5896	17.5831	17.5765	17.57	17.5634	17.5569
17.8436	17.8371	17.8306	17.824	17.8175	17.811	17.8045	17.7979	17.7914	17.7849	17.7784	17.7719	17.7653	17.7588	17.7523	17.7458	17.7393	17.7327	17.7262	17.7197	17.7132	17.7066	17.7001	17.6936	17.6871	17.6806	17.674	17.6675	17.661	17.6545	17.6479	17.6414	17.6349	17.6284	17.6219	17.6153	17.6088	17.6023	17.5958	17.5892	17.5827	17.5762	17.5697	17.5632	17.5566	17.5501	17.5436	17.5371	17.5305	17.524
17.8094	17.8029	17.7964	17.7899	17.7834	17.7769	17.7704	17.7639	17.7575	17.751	17.7445	17.738	17.7315	17.725	17.7185	17.712	17.7055	17.6991	17.6926	17.6861	17.6796	17.6731	17.6666	17.6601	17.6536	17.6472	17.6407	17.6342	17.6277	17.6212	17.6147	17.6082	17.6017	17.5953	17.5888	17.5823	17.5758	17.5693	17.5628	17.5563	17.5498	17.5434	17.5369	17.5304	17.5239	17.5174	17.5109	17.5044	17.4979	17.4915
17.7754	17.7689	17.7625	17.756	17.7496	17.7431	17.7366	17.7302	17.7237	17.7173	17.7108	17.7044	17.6979	17.6915	17.685	17.6786	17.6721	17.6657	17.6592	17.6527	17.6463	17.6398	17.6334	17.6269	17.6205	17.614	17.6076	17.6011	17.5947	17.5882	17.5818	17.5753	17.5688	17.5624	17.5559	17.5495	17.543	17.5366	17.5301	17.5237	17.5172	17.5108	17.5043	17.4979	17.4914	17.485	17.4785	17.472	17.4656	17.4591
17.7417	17.7352	17.7288	17.7224	17.716	17.7096	17.7031	17.6967	17.6903	17.6839	17.6775	17.671	17.6646	17.6582	17.6518	17.6454	17.6389	17.6325	17.6261	17.6197	17.6133	17.6068	17.6004	17.594	17.5876	17.5812	17.5747	17.5683	17.5619	17.5555	17.5491	17.5426	17.5362	17.5298	17.5234	17.517	17.5105	17.5041	17.4977	17.4913	17.4849	17.4784	17.472	17.4656	17.4592	17.4528	17.4463	17.4399	17.4335	17.4271
17.7082	17.7018	17.6954	17.689	17.6826	17.6763	17.6699	17.6635	17.6571	17.6507	17.6443	17.6379	17.6316	17.6252	17.6188	17.6124	17.606	17.5996	17.5932	17.5868	17.5805	17.5741	17.5677	17.5613	17.5549	17.5485	17.5421	17.5358	17.5294	17.523	17.5166	17.5102	17.5038	17.4974	17.4911	17.4847	17.4783	17.4719	17.4655	17.4591	17.4527	17.4463	17.44	17.4336	17.4272	17.4208	17.4144	17.408	17.4016	17.3953
17.675	17.6686	17.6623	17.6559	17.6496	17.6432	17.6369	17.6305	17.6242	17.6178	17.6115	17.6051	17.5988	17.5924	17.586	17.5797	17.5733	17.567	17.5606	17.5543	17.5479	17.5416	17.5352	17.5289	17.5225	17.5162	17.5098	17.5035	17.4971	17.4907	17.4844	17.478	17.4717	17.4653	17.459	17.4526	17.4463	17.4399	17.4336	17.4272	17.4209	17.4145	17.4082	17.4018	17.3955	17.3891	17.3827	17.3764	17.37	17.3637
17.6421	17.6357	17.6294	17.6231	17.6168	17.6104	17.6041	17.5978	17.5915	17.5852	17.5788	17.5725	17.5662	17.5599	17.5536	17.5472	17.5409	17.5346	17.5283	17.522	17.5156	17.5093	17.503	17.4967	17.4904	17.484	17.4777	17.4714	17.4651	17.4588	17.4524	17.4461	17.4398	17.4335	17.4272	17.4208	17.4145	17.4082	17.4019	17.3956	17.3892	17.3829	17.3766	17.3703	17.364	17.3576	17.3513	17.345	17.3387	17.3324
17.6094	17.6031	17.5968	17.5905	17.5842	17.5779	17.5716	17.5653	17.5591	17.5528	17.5465	17.5402	17.5339	17.5276	17.5213	17.515	17.5088	17.5025	17.4962	17.4899	17.4836	17.4773	17.471	17.4647	17.4585	17.4522	17.4459	17.4396	17.4333	17.427	17.4207	17.4144	17.4082	17.4019	17.3956	17.3893	17.383	17.3767	17.3704	17.3641	17.3579	17.3516	17.3453	17.339	17.3327	17.3264	17.3201	17.3138	17.3076	17.3013
17.5769	17.5707	17.5644	17.5582	17.5519	17.5456	17.5394	17.5331	17.5269	17.5206	17.5144	17.5081	17.5019	17.4956	17.4893	17.4831	17.4768	17.4706	17.4643	17.4581	17.4518	17.4456	17.4393	17.4331	17.4268	17.4205	17.4143	17.408	17.4018	17.3955	17.3893	17.383	17.3768	17.3705	17.3642	17.358	17.3517	17.3455	17.3392	17.333	17.3267	17.3205	17.3142	17.3079	17.3017	17.2954	17.2892	17.2829	17.2767	17.2704
17.5447	17.5385	17.5323	17.5261	17.5198	17.5136	17.5074	17.5012	17.4949	17.4887	17.4825	17.4763	17.47	17.4638	17.4576	17.4514	17.4452	17.4389	17.4327	17.4265	17.4203	17.414	17.4078	17.4016	17.3954	17.3892	17.3829	17.3767	17.3705	17.3643	17.358	17.3518	17.3456	17.3394	17.3331	17.3269	17.3207	17.3145	17.3083	17.302	17.2958	17.2896	17.2834	17.2771	17.2709	17.2647	17.2585	17.2522	17.246	17.2398
17.5128	17.5066	17.5004	17.4942	17.488	17.4818	17.4756	17.4694	17.4632	17.4571	17.4509	17.4447	17.4385	17.4323	17.4261	17.4199	17.4137	17.4075	17.4013	17.3951	17.389	17.3828	17.3766	17.3704	17.3642	17.358	17.3518	17.3456	17.3394	17.3332	17.327	17.3209	17.3147	17.3085	17.3023	17.2961	17.2899	17.2837	17.2775	17.2713	17.2651	17.2589	17.2528	17.2466	17.2404	17.2342	17.228	17.2218	17.2156	17.2094
17.4811	17.4749	17.4687	17.4626	17.4564	17.4503	17.4441	17.4379	17.4318	17.4256	17.4195	17.4133	17.4072	17.401	17.3948	17.3887	17.3825	17.3764	17.3702	17.364	17.3579	17.3517	17.3456	17.3394	17.3332	17.3271	17.3209	17.3148	17.3086	17.3024	17.2963	17.2901	17.284	17.2778	17.2717	17.2655	17.2593	17.2532	17.247	17.2409	17.2347	17.2285	17.2224	17.2162	17.2101	17.2039	17.1977	17.1916	17.1854	17.1793
17.4496	17.4435	17.4373	17.4312	17.4251	17.419	17.4128	17.4067	17.4006	17.3944	17.3883	17.3822	17.3761	17.3699	17.3638	17.3577	17.3515	17.3454	17.3393	17.3332	17.327	17.3209	17.3148	17.3087	17.3025	17.2964	17.2903	17.2841	17.278	17.2719	17.2658	17.2596	17.2535	17.2474	17.2413	17.2351	17.229	17.2229	17.2167	17.2106	17.2045	17.1984	17.1922	17.1861	17.18	17.1738	17.1677	17.1616	17.1555	17.1493
17.4184	17.4123	17.4062	17.4001	17.394	17.3879	17.3818	17.3757	17.3696	17.3635	17.3574	17.3513	17.3452	17.3391	17.333	17.3269	17.3208	17.3147	17.3086	17.3025	17.2964	17.2903	17.2842	17.2781	17.272	17.2659	17.2598	17.2538	17.2477	17.2416	17.2355	17.2294	17.2233	17.2172	17.2111	17.205	17.1989	17.1928	17.1867	17.1806	17.1745	17.1684	17.1623	17.1562	17.1501	17.144	17.1379	17.1318	17.1257	17.1196
17.3874	17.3813	17.3752	17.3692	17.3631	17.357	17.351	17.3449	17.3388	17.3328	17.3267	17.3206	17.3146	17.3085	17.3024	17.2964	17.2903	17.2842	17.2782	17.2721	17.266	17.26	17.2539	17.2478	17.2418	17.2357	17.2297	17.2236	17.2175	17.2115	17.2054	17.1993	17.1933	17.1872	17.1811	17.1751	17.169	17.1629	17.1569	17.1508	17.1447	17.1387	17.1326	17.1265	17.1205	17.1144	17.1083	17.1023	17.0962	17.0902
17.3566	17.3505	17.3445	17.3385	17.3324	17.3264	17.3204	17.3143	17.3083	17.3023	17.2962	17.2902	17.2842	17.2781	17.2721	17.2661	17.26	17.254	17.248	17.2419	17.2359	17.2299	17.2238	17.2178	17.2118	17.2057	17.1997	17.1936	17.1876	17.1816	17.1755	17.1695	17.1635	17.1574	17.1514	17.1454	17.1393	17.1333	17.1273	17.1212	17.1152	17.1092	17.1031	17.0971	17.0911	17.085	17.079	17.073	17.0669	17.0609
17.326	17.32	17.314	17.308	17.302	17.296	17.29	17.284	17.278	17.272	17.266	17.26	17.254	17.248	17.242	17.236	17.23	17.224	17.218	17.212	17.206	17.2	17.1939	17.1879	17.1819	17.1759	17.1699	17.1639	17.1579	17.1519	17.1459	17.1399	17.1339	17.1279	17.1219	17.1159	17.1099	17.1039	17.0979	17.0919	17.0859	17.0799	17.0739	17.0679	17.0619	17.0559	17.0499	17.0438	17.0378	17.0318
17.2957	17.2897	17.2838	17.2778	17.2718	17.2658	17.2599	17.2539	17.2479	17.242	17.236	17.23	17.224	17.2181	17.2121	17.2061	17.2001	17.1942	17.1882	17.1822	17.1762	17.1703	17.1643	17.1583	17.1524	17.1464	17.1404	17.1344	17.1285	17.1225	17.1165	17.1105	17.1046	17.0986	17.0926	17.0866	17.0807	17.0747	17.0687	17.0627	17.0568	17.0508	17.0448	17.0389	17.0329	17.0269	17.0209	17.015	17.009	17.003
17.2656	17.2597	17.2537	17.2478	17.2418	17.2359	17.23	17.224	17.2181	17.2121	17.2062	17.2002	17.1943	17.1884	17.1824	17.1765	17.1705	17.1646	17.1586	17.1527	17.1468	17.1408	17.1349	17.1289	17.123	17.117	17.1111	17.1051	17.0992	17.0933	17.0873	17.0814	17.0754	17.0695	17.0635	17.0576	17.0517	17.0457	17.0398	17.0338	17.0279	17.0219	17.016	17.0101	17.0041	16.9982	16.9922	16.9863	16.9803	16.9744
17.2357	17.2298	17.2239	17.218	17.2121	17.2062	17.2003	17.1944	17.1884	17.1825	17.1766	17.1707	17.1648	17.1589	17.153	17.147	17.1411	17.1352	17.1293	17.1234	17.1175	17.1116	17.1056	17.0997	17.0938	17.0879	17.082	17.0761	17.0702	17.0643	17.0583	17.0524	17.0465	17.0406	17.0347	17.0288	17.0229	17.0169	17.011	17.0051	16.9992	16.9933	16.9874	16.9815	16.9755	16.9696	16.9637	16.9578	16.9519	16.946
17.2061	17.2002	17.1943	17.1884	17.1826	17.1767	17.1708	17.1649	17.159	17.1531	17.1472	17.1414	17.1355	17.1296	17.1237	17.1178	17.1119	17.1061	17.1002	17.0943	17.0884	17.0825	17.0766	17.0708	17.0649	17.059	17.0531	17.0472	17.0413	17.0355	17.0296	17.0237	17.0178	17.0119	17.006	17.0002	16.9943	16.9884	16.9825	16.9766	16.9707	16.9648	16.959	16.9531	16.9472	16.9413	16.9354	16.9295	16.9237	16.9178
17.1766	17.1708	17.1649	17.1591	17.1532	17.1474	17.1415	17.1357	17.1298	17.124	17.1181	17.1122	17.1064	17.1005	17.0947	17.0888	17.083	17.0771	17.0713	17.0654	17.0596	17.0537	17.0479	17.042	17.0361	17.0303	17.0244	17.0186	17.0127	17.0069	17.001	16.9952	16.9893	16.9835	16.9776	16.9717	16.9659	16.96	16.9542	16.9483	16.9425	16.9366	16.9308	16.9249	16.9191	16.9132	16.9073	16.9015	16.8956	16.8898
17.1474	17.1416	17.1358	17.1299	17.1241	17.1183	17.1125	17.1066	17.1008	17.095	17.0892	17.0833	17.0775	17.0717	17.0659	17.06	17.0542	17.0484	17.0426	17.0367	17.0309	17.0251	17.0193	17.0134	17.0076	17.0018	16.996	16.9901	16.9843	16.9785	16.9727	16.9668	16.961	16.9552	16.9494	16.9435	16.9377	16.9319	16.9261	16.9202	16.9144	16.9086	16.9028	16.8969	16.8911	16.8853	16.8795	16.8736	16.8678	16.862
17.1184	17.1126	17.1068	17.101	17.0952	17.0894	17.0836	17.0778	17.072	17.0662	17.0604	17.0546	17.0488	17.0431	17.0373	17.0315	17.0257	17.0199	17.0141	17.0083	17.0025	16.9967	16.9909	16.9851	16.9793	16.9735	16.9677	16.9619	16.9561	16.9503	16.9445	16.9387	16.9329	16.9271	16.9213	16.9155	16.9097	16.9039	16.8981	16.8924	16.8866	16.8808	16.875	16.8692	16.8634	16.8576	16.8518	16.846	16.8402	16.8344
17.0896	17.0838	17.0781	17.0723	17.0665	17.0608	17.055	17.0492	17.0435	17.0377	17.0319	17.0262	17.0204	17.0146	17.0089	17.0031	16.9973	16.9915	16.9858	16.98	16.9742	16.9685	16.9627	16.9569	16.9512	16.9454	16.9396	16.9339	16.9281	16.9223	16.9166	16.9108	16.905	16.8993	16.8935	16.8877	16.882	16.8762	16.8704	16.8647	16.8589	16.8531	16.8474	16.8416	16.8358	16.8301	16.8243	16.8185	16.8128	16.807
17.061	17.0553	17.0495	17.0438	17.038	17.0323	17.0266	17.0208	17.0151	17.0093	17.0036	16.9979	16.9921	16.9864	16.9807	16.9749	16.9692	16.9634	16.9577	16.952	16.9462	16.9405	16.9347	16.929	16.9233	16.9175	16.9118	16.906	16.9003	16.8946	16.8888	16.8831	16.8774	16.8716	16.8659	16.8601	16.8544	16.8487	16.8429	16.8372	16.8314	16.8257	16.82	16.8142	16.8085	16.8028	16.797	16.7913	16.7855	16.7798
17.0326	17.0269	17.0212	17.0155	17.0098	17.004	16.9983	16.9926	16.9869	16.9812	16.9755	16.9698	16.9641	16.9584	16.9527	16.9469	16.9412	16.9355	16.9298	16.9241	16.9184	16.9127	16.907	16.9013	16.8955	16.8898	16.8841	16.8784	16.8727	16.867	16.8613	16.8556	16.8499	16.8442	16.8384	16.8327	16.827	16.8213	16.8156	16.8099	16.8042	16.7985	16.7928	16.7871	16.7813	16.7756	16.7699	16.7642	16.7585	16.7528
17.0044	16.9987	16.993	16.9874	16.9817	16.976	16.9703	16.9646	16.9589	16.9533	16.9476	16.9419	16.9362	16.9305	16.9249	16.9192	16.9135	16.9078	16.9021	16.8964	16.8908	16.8851	16.8794	16.8737	16.868	16.8623	16.8567	16.851	16.8453	16.8396	16.8339	16.8283	16.8226	16.8169	16.8112	16.8055	16.7998	16.7942	16.7885	16.7828	16.7771	16.7714	16.7658	16.7601	16.7544	16.7487	16.743	16.7373	16.7317	16.726
16.9764	16.9707	16.9651	16.9594	16.9538	16.9481	16.9425	16.9368	16.9312	16.9255	16.9199	16.9142	16.9086	16.9029	16.8972	16.8916	16.8859	16.8803	16.8746	16.869	16.8633	16.8577	16.852	16.8464	16.8407	16.8351	16.8294	16.8237	16.8181	16.8124	16.8068	16.8011	16.7955	16.7898	16.7842	16.7785	16.7729	16.7672	16.7616	16.7559	16.7502	16.7446	16.7389	16.7333	16.7276	16.722	16.7163	16.7107	16.705	16.6994
16.9486	16.943	16.9374	16.9317	16.9261	16.9205	16.9148	16.9092	16.9036	16.898	16.8923	16.8867	16.8811	16.8755	16.8698	16.8642	16.8586	16.853	16.8473	16.8417	16.8361	16.8305	16.8248	16.8192	16.8136	16.808	16.8023	16.7967	16.7911	16.7854	16.7798	16.7742	16.7686	16.7629	16.7573	16.7517	16.7461	16.7404	16.7348	16.7292	16.7236	16.7179	16.7123	16.7067	16.7011	16.6954	16.6898	16.6842	16.6785	16.6729
16.921	16.9154	16.9098	16.9042	16.8986	16.893	16.8874	16.8818	16.8762	16.8706	16.865	16.8594	16.8538	16.8482	16.8426	16.837	16.8314	16.8258	16.8202	16.8146	16.809	16.8034	16.7978	16.7922	16.7866	16.781	16.7754	16.7698	16.7642	16.7586	16.753	16.7474	16.7419	16.7363	16.7307	16.7251	16.7195	16.7139	16.7083	16.7027	16.6971	16.6915	16.6859	16.6803	16.6747	16.6691	16.6635	16.6579	16.6523	16.6467
16.8936	16.888	16.8825	16.8769	16.8713	16.8657	16.8602	16.8546	16.849	16.8435	16.8379	16.8323	16.8267	16.8212	16.8156	16.81	16.8045	16.7989	16.7933	16.7877	16.7822	16.7766	16.771	16.7655	16.7599	16.7543	16.7487	16.7432	16.7376	16.732	16.7265	16.7209	16.7153	16.7097	16.7042	16.6986	16.693	16.6875	16.6819	16.6763	16.6708	16.6652	16.6596	16.654	16.6485	16.6429	16.6373	16.6318	16.6262	16.6206
16.8664	16.8608	16.8553	16.8497	16.8442	16.8387	16.8331	16.8276	16.822	16.8165	16.8109	16.8054	16.7999	16.7943	16.7888	16.7832	16.7777	16.7721	16.7666	16.761	16.7555	16.75	16.7444	16.7389	16.7333	16.7278	16.7222	16.7167	16.7112	16.7056	16.7001	16.6945	16.689	16.6834	16.6779	16.6723	16.6668	16.6613	16.6557	16.6502	16.6446	16.6391	16.6335	16.628	16.6224	16.6169	16.6114	16.6058	16.6003	16.5947
16.8394	16.8338	16.8283	16.8228	16.8173	16.8118	16.8063	16.8007	16.7952	16.7897	16.7842	16.7787	16.7731	16.7676	16.7621	16.7566	16.7511	16.7456	16.74	16.7345	16.729	16.7235	16.718	16.7125	16.7069	16.7014	16.6959	16.6904	16.6849	16.6794	16.6738	16.6683	16.6628	16.6573	16.6518	16.6463	16.6407	16.6352	16.6297	16.6242	16.6187	16.6132	16.6076	16.6021	16.5966	16.5911	16.5856	16.5801	16.5745	16.569
16.8125	16.807	16.8015	16.796	16.7906	16.7851	16.7796	16.7741	16.7686	16.7631	16.7576	16.7521	16.7466	16.7411	16.7357	16.7302	16.7247	16.7192	16.7137	16.7082	16.7027	16.6972	16.6917	16.6862	16.6808	16.6753	16.6698	16.6643	16.6588	16.6533	16.6478	16.6423	16.6368	16.6313	16.6259	16.6204	16.6149	16.6094	16.6039	16.5984	16.5929	16.5874	16.5819	16.5764	16.571	16.5655	16.56	16.5545	16.549	16.5435
16.7859	16.7804	16.7749	16.7695	16.764	16.7585	16.7531	16.7476	16.7422	16.7367	16.7312	16.7258	16.7203	16.7148	16.7094	16.7039	16.6984	16.693	16.6875	16.6821	16.6766	16.6711	16.6657	16.6602	16.6547	16.6493	16.6438	16.6384	16.6329	16.6274	16.622	16.6165	16.611	16.6056	16.6001	16.5946	16.5892	16.5837	16.5783	16.5728	16.5673	16.5619	16.5564	16.5509	16.5455	16.54	16.5345	16.5291	16.5236	16.5182
16.7594	16.754	16.7485	16.7431	16.7376	16.7322	16.7268	16.7213	16.7159	16.7105	16.705	16.6996	16.6941	16.6887	16.6833	16.6778	16.6724	16.667	16.6615	16.6561	16.6507	16.6452	16.6398	16.6343	16.6289	16.6235	16.618	16.6126	16.6072	16.6017	16.5963	16.5908	16.5854	16.58	16.5745	16.5691	16.5637	16.5582	16.5528	16.5474	16.5419	16.5365	16.531	16.5256	16.5202	16.5147	16.5093	16.5039	16.4984	16.493
16.7331	16.7277	16.7223	16.7169	16.7115	16.706	16.7006	16.6952	16.6898	16.6844	16.679	16.6736	16.6682	16.6628	16.6574	16.6519	16.6465	16.6411	16.6357	16.6303	16.6249	16.6195	16.6141	16.6087	16.6033	16.5978	16.5924	16.587	16.5816	16.5762	16.5708	16.5654	16.56	16.5546	16.5491	16.5437	16.5383	16.5329	16.5275	16.5221	16.5167	16.5113	16.5059	16.5005	16.495	16.4896	16.4842	16.4788	16.4734	16.468
16.707	16.7016	16.6962	16.6908	16.6855	16.6801	16.6747	16.6693	16.6639	16.6585	16.6532	16.6478	16.6424	16.637	16.6316	16.6262	16.6208	16.6155	16.6101	16.6047	16.5993	16.5939	16.5885	16.5832	16.5778	16.5724	16.567	16.5616	16.5562	16.5508	16.5455	16.5401	16.5347	16.5293	16.5239	16.5185	16.5132	16.5078	16.5024	16.497	16.4916	16.4862	16.4809	16.4755	16.4701	16.4647	16.4593	16.4539	16.4485	16.4432
16.6811	16.6757	16.6703	16.665	16.6596	16.6543	16.6489	16.6436	16.6382	16.6328	16.6275	16.6221	16.6168	16.6114	16.606	16.6007	16.5953	16.59	16.5846	16.5793	16.5739	16.5685	16.5632	16.5578	16.5525	16.5471	16.5417	16.5364	16.531	16.5257	16.5203	16.515	16.5096	16.5042	16.4989	16.4935	16.4882	16.4828	16.4774	16.4721	16.4667	16.4614	16.456	16.4507	16.4453	16.4399	16.4346	16.4292	16.4239	16.4185
16.6553	16.65	16.6446	16.6393	16.634	16.6286	16.6233	16.618	16.6127	16.6073	16.602	16.5967	16.5913	16.586	16.5807	16.5753	16.57	16.5647	16.5593	16.554	16.5487	16.5433	16.538	16.5327	16.5273	16.522	16.5167	16.5113	16.506	16.5007	16.4953	16.49	16.4847	16.4793	16.474	16.4687	16.4633	16.458	16.4527	16.4473	16.442	16.4367	16.4313	16.426	16.4207	16.4153	16.41	16.4047	16.3993	16.394
16.6297	16.6244	16.6191	16.6138	16.6085	16.6032	16.5979	16.5926	16.5873	16.582	16.5767	16.5714	16.566	16.5607	16.5554	16.5501	16.5448	16.5395	16.5342	16.5289	16.5236	16.5183	16.513	16.5077	16.5024	16.4971	16.4918	16.4864	16.4811	16.4758	16.4705	16.4652	16.4599	16.4546	16.4493	16.444	16.4387	16.4334	16.4281	16.4228	16.4175	16.4121	16.4068	16.4015	16.3962	16.3909	16.3856	16.3803	16.375	16.3697
16.6043	16.599	16.5938	16.5885	16.5832	16.5779	16.5726	16.5674	16.5621	16.5568	16.5515	16.5462	16.5409	16.5357	16.5304	16.5251	16.5198	16.5145	16.5093	16.504	16.4987	16.4934	16.4881	16.4829	16.4776	16.4723	16.467	16.4617	16.4564	16.4512	16.4459	16.4406	16.4353	16.43	16.4248	16.4195	16.4142	16.4089	16.4036	16.3983	16.3931	16.3878	16.3825	16.3772	16.3719	16.3667	16.3614	16.3561	16.3508	16.3455
16.5791	16.5738	16.5686	16.5633	16.5581	16.5528	16.5476	16.5423	16.537	16.5318	16.5265	16.5213	16.516	16.5108	16.5055	16.5002	16.495	16.4897	16.4845	16.4792	16.474	16.4687	16.4635	16.4582	16.4529	16.4477	16.4424	16.4372	16.4319	16.4267	16.4214	16.4161	16.4109	16.4056	16.4004	16.3951	16.3899	16.3846	16.3794	16.3741	16.3688	16.3636	16.3583	16.3531	16.3478	16.3426	16.3373	16.332	16.3268	16.3215
16.554	16.5488	16.5436	16.5383	16.5331	16.5279	16.5226	16.5174	16.5122	16.5069	16.5017	16.4965	16.4913	16.486	16.4808	16.4756	16.4703	16.4651	16.4599	16.4546	16.4494	16.4442	16.4389	16.4337	16.4285	16.4232	16.418	16.4128	16.4076	16.4023	16.3971	16.3919	16.3866	16.3814	16.3762	16.3709	16.3657	16.3605	16.3552	16.35	16.3448	16.3395	16.3343	16.3291	16.3239	16.3186	16.3134	16.3082	16.3029	16.2977
16.5291	16.5239	16.5187	16.5135	16.5083	16.5031	16.4979	16.4927	16.4875	16.4823	16.4771	16.4719	16.4667	16.4614	16.4562	16.451	16.4458	16.4406	16.4354	16.4302	16.425	16.4198	16.4146	16.4094	16.4042	16.399	16.3938	16.3886	16.3834	16.3781	16.3729	16.3677	16.3625	16.3573	16.3521	16.3469	16.3417	16.3365	16.3313	16.3261	16.3209	16.3157	16.3105	16.3053	16.3001	16.2948	16.2896	16.2844	16.2792	16.274
16.5044	16.4992	16.494	16.4889	16.4837	16.4785	16.4733	16.4681	16.4629	16.4578	16.4526	16.4474	16.4422	16.437	16.4319	16.4267	16.4215	16.4163	16.4111	16.4059	16.4008	16.3956	16.3904	16.3852	16.38	16.3749	16.3697	16.3645	16.3593	16.3541	16.349	16.3438	16.3386	16.3334	16.3282	16.323	16.3179	16.3127	16.3075	16.3023	16.2971	16.292	16.2868	16.2816	16.2764	16.2712	16.266	16.2609	16.2557	16.2505
16.4798	16.4747	16.4695	16.4644	16.4592	16.454	16.4489	16.4437	16.4386	16.4334	16.4283	16.4231	16.4179	16.4128	16.4076	16.4025	16.3973	16.3922	16.387	16.3818	16.3767	16.3715	16.3664	16.3612	16.3561	16.3509	16.3458	16.3406	16.3354	16.3303	16.3251	16.32	16.3148	16.3097	16.3045	16.2993	16.2942	16.289	16.2839	16.2787	16.2736	16.2684	16.2632	16.2581	16.2529	16.2478	16.2426	16.2375	16.2323	16.2271
16.4554	16.4503	16.4452	16.44	16.4349	16.4298	16.4246	16.4195	16.4144	16.4092	16.4041	16.399	16.3938	16.3887	16.3836	16.3784	16.3733	16.3682	16.363	16.3579	16.3528	16.3476	16.3425	16.3374	16.3322	16.3271	16.322	16.3168	16.3117	16.3066	16.3015	16.2963	16.2912	16.2861	16.2809	16.2758	16.2707	16.2655	16.2604	16.2553	16.2501	16.245	16.2399	16.2347	16.2296	16.2245	16.2193	16.2142	16.2091	16.2039
16.4312	16.4261	16.421	16.4159	16.4107	16.4056	16.4005	16.3954	16.3903	16.3852	16.3801	16.375	16.3699	16.3648	16.3597	16.3546	16.3495	16.3443	16.3392	16.3341	16.329	16.3239	16.3188	16.3137	16.3086	16.3035	16.2984	16.2933	16.2882	16.283	16.2779	16.2728	16.2677	16.2626	16.2575	16.2524	16.2473	16.2422	16.2371	16.232	16.2269	16.2217	16.2166	16.2115	16.2064	16.2013	16.1962	16.1911	16.186	16.1809
16.4071	16.402	16.3969	16.3918	16.3868	16.3817	16.3766	16.3715	16.3664	16.3613	16.3563	16.3512	16.3461	16.341	16.3359	16.3308	16.3258	16.3207	16.3156	16.3105	16.3054	16.3003	16.2952	16.2902	16.2851	16.28	16.2749	16.2698	16.2647	16.2597	16.2546	16.2495	16.2444	16.2393	16.2342	16.2292	16.2241	16.219	16.2139	16.2088	16.2037	16.1987	16.1936	16.1885	16.1834	16.1783	16.1732	16.1681	16.1631	16.158
16.3832	16.3781	16.3731	16.368	16.3629	16.3579	16.3528	16.3478	16.3427	16.3376	16.3326	16.3275	16.3225	16.3174	16.3123	16.3073	16.3022	16.2971	16.2921	16.287	16.282	16.2769	16.2718	16.2668	16.2617	16.2567	16.2516	16.2465	16.2415	16.2364	16.2314	16.2263	16.2212	16.2162	16.2111	16.2061	16.201	16.1959	16.1909	16.1858	16.1808	16.1757	16.1706	16.1656	16.1605	16.1555	16.1504	16.1453	16.1403	16.1352
16.3594	16.3544	16.3493	16.3443	16.3393	16.3342	16.3292	16.3241	16.3191	16.3141	16.309	16.304	16.299	16.2939	16.2889	16.2839	16.2788	16.2738	16.2687	16.2637	16.2587	16.2536	16.2486	16.2436	16.2385	16.2335	16.2285	16.2234	16.2184	16.2133	16.2083	16.2033	16.1982	16.1932	16.1882	16.1831	16.1781	16.1731	16.168	16.163	16.1579	16.1529	16.1479	16.1428	16.1378	16.1328	16.1277	16.1227	16.1177	16.1126
16.3358	16.3308	16.3258	16.3207	16.3157	16.3107	16.3057	16.3007	16.2957	16.2907	16.2857	16.2806	16.2756	16.2706	16.2656	16.2606	16.2556	16.2506	16.2456	16.2405	16.2355	16.2305	16.2255	16.2205	16.2155	16.2105	16.2055	16.2004	16.1954	16.1904	16.1854	16.1804	16.1754	16.1704	16.1654	16.1603	16.1553	16.1503	16.1453	16.1403	16.1353	16.1303	16.1253	16.1202	16.1152	16.1102	16.1052	16.1002	16.0952	16.0902
16.3123	16.3073	16.3023	16.2974	16.2924	16.2874	16.2824	16.2774	16.2724	16.2674	16.2624	16.2574	16.2525	16.2475	16.2425	16.2375	16.2325	16.2275	16.2225	16.2175	16.2125	16.2076	16.2026	16.1976	16.1926	16.1876	16.1826	16.1776	16.1726	16.1676	16.1626	16.1577	16.1527	16.1477	16.1427	16.1377	16.1327	16.1277	16.1227	16.1177	16.1128	16.1078	16.1028	16.0978	16.0928	16.0878	16.0828	16.0778	16.0728	16.0679
16.289	16.2841	16.2791	16.2741	16.2692	16.2642	16.2592	16.2543	16.2493	16.2443	16.2394	16.2344	16.2294	16.2245	16.2195	16.2145	16.2096	16.2046	16.1996	16.1947	16.1897	16.1847	16.1798	16.1748	16.1698	16.1649	16.1599	16.1549	16.15	16.145	16.14	16.1351	16.1301	16.1251	16.1202	16.1152	16.1102	16.1053	16.1003	16.0953	16.0904	16.0854	16.0804	16.0755	16.0705	16.0656	16.0606	16.0556	16.0507	16.0457
16.2659	16.2609	16.256	16.251	16.2461	16.2411	16.2362	16.2313	16.2263	16.2214	16.2164	16.2115	16.2065	16.2016	16.1967	16.1917	16.1868	16.1818	16.1769	16.1719	16.167	16.1621	16.1571	16.1522	16.1472	16.1423	16.1373	16.1324	16.1275	16.1225	16.1176	16.1126	16.1077	16.1027	16.0978	16.0929	16.0879	16.083	16.078	16.0731	16.0681	16.0632	16.0583	16.0533	16.0484	16.0434	16.0385	16.0335	16.0286	16.0237
16.2428	16.2379	16.233	16.2281	16.2232	16.2182	16.2133	16.2084	16.2035	16.1986	16.1937	16.1887	16.1838	16.1789	16.174	16.1691	16.1641	16.1592	16.1543	16.1494	16.1445	16.1395	16.1346	16.1297	16.1248	16.1199	16.1149	16.11	16.1051	16.1002	16.0953	16.0903	16.0854	16.0805	16.0756	16.0707	16.0657	16.0608	16.0559	16.051	16.0461	16.0411	16.0362	16.0313	16.0264	16.0215	16.0165	16.0116	16.0067	16.0018
16.22	16.2151	16.2102	16.2053	16.2004	16.1955	16.1906	16.1857	16.1808	16.1759	16.171	16.1661	16.1612	16.1563	16.1514	16.1465	16.1416	16.1367	16.1318	16.1269	16.122	16.1172	16.1123	16.1074	16.1025	16.0976	16.0927	16.0878	16.0829	16.078	16.0731	16.0682	16.0633	16.0584	16.0535	16.0486	16.0437	16.0388	16.0339	16.029	16.0241	16.0192	16.0143	16.0094	16.0045	15.9996	15.9947	15.9898	15.9849	15.98
16.1973	16.1924	16.1875	16.1826	16.1778	16.1729	16.168	16.1631	16.1583	16.1534	16.1485	16.1437	16.1388	16.1339	16.129	16.1242	16.1193	16.1144	16.1095	16.1047	16.0998	16.0949	16.09	16.0852	16.0803	16.0754	16.0705	16.0657	16.0608	16.0559	16.051	16.0462	16.0413	16.0364	16.0315	16.0267	16.0218	16.0169	16.0121	16.0072	16.0023	15.9974	15.9926	15.9877	15.9828	15.9779	15.9731	15.9682	15.9633	15.9584
16.1747	16.1698	16.165	16.1601	16.1553	16.1504	16.1456	16.1407	16.1359	16.131	16.1262	16.1213	16.1165	16.1116	16.1068	16.1019	16.0971	16.0922	16.0874	16.0825	16.0777	16.0728	16.068	16.0631	16.0583	16.0534	16.0486	16.0437	16.0389	16.034	16.0292	16.0243	16.0194	16.0146	16.0097	16.0049	16	15.9952	15.9903	15.9855	15.9806	15.9758	15.9709	15.9661	15.9612	15.9564	15.9515	15.9467	15.9418	15.937
16.1523	16.1474	16.1426	16.1378	16.133	16.1281	16.1233	16.1185	16.1136	16.1088	16.104	16.0991	16.0943	16.0895	16.0847	16.0798	16.075	16.0702	16.0653	16.0605	16.0557	16.0509	16.046	16.0412	16.0364	16.0315	16.0267	16.0219	16.0171	16.0122	16.0074	16.0026	15.9977	15.9929	15.9881	15.9833	15.9784	15.9736	15.9688	15.9639	15.9591	15.9543	15.9494	15.9446	15.9398	15.935	15.9301	15.9253	15.9205	15.9156
16.13	16.1252	16.1204	16.1156	16.1108	16.1059	16.1011	16.0963	16.0915	16.0867	16.0819	16.0771	16.0723	16.0675	16.0627	16.0579	16.0531	16.0483	16.0435	16.0387	16.0338	16.029	16.0242	16.0194	16.0146	16.0098	16.005	16.0002	15.9954	15.9906	15.9858	15.981	15.9762	15.9714	15.9666	15.9617	15.9569	15.9521	15.9473	15.9425	15.9377	15.9329	15.9281	15.9233	15.9185	15.9137	15.9089	15.9041	15.8993	15.8945
16.1078	16.103	16.0983	16.0935	16.0887	16.0839	16.0791	16.0743	16.0696	16.0648	16.06	16.0552	16.0504	16.0456	16.0409	16.0361	16.0313	16.0265	16.0217	16.0169	16.0121	16.0074	16.0026	15.9978	15.993	15.9882	15.9834	15.9787	15.9739	15.9691	15.9643	15.9595	15.9547	15.9499	15.9452	15.9404	15.9356	15.9308	15.926	15.9212	15.9165	15.9117	15.9069	15.9021	15.8973	15.8925	15.8877	15.883	15.8782	15.8734
16.0858	16.0811	16.0763	16.0715	16.0668	16.062	16.0573	16.0525	16.0477	16.043	16.0382	16.0334	16.0287	16.0239	16.0192	16.0144	16.0096	16.0049	16.0001	15.9953	15.9906	15.9858	15.9811	15.9763	15.9715	15.9668	15.962	15.9572	15.9525	15.9477	15.943	15.9382	15.9334	15.9287	15.9239	15.9191	15.9144	15.9096	15.9049	15.9001	15.8953	15.8906	15.8858	15.881	15.8763	15.8715	15.8668	15.862	15.8572	15.8525
16.064	16.0592	16.0545	16.0497	16.045	16.0403	16.0355	16.0308	16.026	16.0213	16.0166	16.0118	16.0071	16.0023	15.9976	15.9928	15.9881	15.9834	15.9786	15.9739	15.9691	15.9644	15.9597	15.9549	15.9502	15.9454	15.9407	15.936	15.9312	15.9265	15.9217	15.917	15.9123	15.9075	15.9028	15.898	15.8933	15.8886	15.8838	15.8791	15.8743	15.8696	15.8649	15.8601	15.8554	15.8506	15.8459	15.8411	15.8364	15.8317
16.0422	16.0375	16.0328	16.0281	16.0234	16.0186	16.0139	16.0092	16.0045	15.9998	15.995	15.9903	15.9856	15.9809	15.9762	15.9714	15.9667	15.962	15.9573	15.9526	15.9478	15.9431	15.9384	15.9337	15.929	15.9243	15.9195	15.9148	15.9101	15.9054	15.9007	15.8959	15.8912	15.8865	15.8818	15.8771	15.8723	15.8676	15.8629	15.8582	15.8535	15.8488	15.844	15.8393	15.8346	15.8299	15.8252	15.8204	15.8157	15.811
16.0206	16.0159	16.0112	16.0065	16.0018	15.9971	15.9924	15.9877	15.9831	15.9784	15.9737	15.969	15.9643	15.9596	15.9549	15.9502	15.9455	15.9408	15.9361	15.9314	15.9267	15.922	15.9173	15.9126	15.9079	15.9032	15.8985	15.8938	15.8891	15.8844	15.8797	15.875	15.8703	15.8656	15.8609	15.8562	15.8515	15.8468	15.8421	15.8374	15.8327	15.828	15.8233	15.8186	15.814	15.8093	15.8046	15.7999	15.7952	15.7905
15.9992	15.9945	15.9898	15.9851	15.9805	15.9758	15.9711	15.9664	15.9618	15.9571	15.9524	15.9477	15.9431	15.9384	15.9337	15.929	15.9244	15.9197	15.915	15.9103	15.9057	15.901	15.8963	15.8916	15.8869	15.8823	15.8776	15.8729	15.8682	15.8636	15.8589	15.8542	15.8495	15.8449	15.8402	15.8355	15.8308	15.8262	15.8215	15.8168	15.8121	15.8075	15.8028	15.7981	15.7934	15.7888	15.7841	15.7794	15.7747	15.7701
15.9778	15.9732	15.9685	15.9639	15.9592	15.9546	15.9499	15.9453	15.9406	15.9359	15.9313	15.9266	15.922	15.9173	15.9127	15.908	15.9034	15.8987	15.8941	15.8894	15.8847	15.8801	15.8754	15.8708	15.8661	15.8615	15.8568	15.8522	15.8475	15.8429	15.8382	15.8336	15.8289	15.8242	15.8196	15.8149	15.8103	15.8056	15.801	15.7963	15.7917	15.787	15.7824	15.7777	15.773	15.7684	15.7637	15.7591	15.7544	15.7498
15.9566	15.952	15.9474	15.9427	15.9381	15.9335	15.9288	15.9242	15.9196	15.9149	15.9103	15.9057	15.901	15.8964	15.8918	15.8871	15.8825	15.8779	15.8732	15.8686	15.864	15.8593	15.8547	15.8501	15.8454	15.8408	15.8362	15.8315	15.8269	15.8223	15.8176	15.813	15.8084	15.8037	15.7991	15.7945	15.7898	15.7852	15.7806	15.7759	15.7713	15.7667	15.762	15.7574	15.7528	15.7481	15.7435	15.7389	15.7342	15.7296
15.9356	15.931	15.9263	15.9217	15.9171	15.9125	15.9079	15.9033	15.8987	15.8941	15.8895	15.8848	15.8802	15.8756	15.871	15.8664	15.8618	15.8572	15.8526	15.8479	15.8433	15.8387	15.8341	15.8295	15.8249	15.8203	15.8157	15.811	15.8064	15.8018	15.7972	15.7926	15.788	15.7834	15.7788	15.7741	15.7695	15.7649	15.7603	15.7557	15.7511	15.7465	15.7419	15.7373	15.7326	15.728	15.7234	15.7188	15.7142	15.7096
15.9146	15.91	15.9055	15.9009	15.8963	15.8917	15.8871	15.8825	15.8779	15.8733	15.8687	15.8641	15.8595	15.8549	15.8504	15.8458	15.8412	15.8366	15.832	15.8274	15.8228	15.8182	15.8136	15.809	15.8044	15.7999	15.7953	15.7907	15.7861	15.7815	15.7769	15.7723	15.7677	15.7631	15.7585	15.7539	15.7494	15.7448	15.7402	15.7356	15.731	15.7264	15.7218	15.7172	15.7126	15.708	15.7034	15.6988	15.6943	15.6897
15.8938	15.8893	15.8847	15.8801	15.8755	15.871	15.8664	15.8618	15.8573	15.8527	15.8481	15.8435	15.839	15.8344	15.8298	15.8253	15.8207	15.8161	15.8116	15.807	15.8024	15.7978	15.7933	15.7887	15.7841	15.7796	15.775	15.7704	15.7659	15.7613	15.7567	15.7521	15.7476	15.743	15.7384	15.7339	15.7293	15.7247	15.7202	15.7156	15.711	15.7064	15.7019	15.6973	15.6927	15.6882	15.6836	15.679	15.6744	15.6699
15.8731	15.8686	15.864	15.8595	15.8549	15.8504	15.8458	15.8413	15.8367	15.8322	15.8276	15.8231	15.8185	15.814	15.8094	15.8049	15.8003	15.7958	15.7912	15.7867	15.7821	15.7776	15.773	15.7685	15.7639	15.7594	15.7548	15.7503	15.7458	15.7412	15.7367	15.7321	15.7276	15.723	15.7185	15.7139	15.7094	15.7048	15.7003	15.6957	15.6912	15.6866	15.6821	15.6775	15.673	15.6684	15.6639	15.6593	15.6548	15.6502
15.8526	15.8481	15.8435	15.839	15.8345	15.8299	15.8254	15.8209	15.8163	15.8118	15.8073	15.8028	15.7982	15.7937	15.7892	15.7846	15.7801	15.7756	15.7711	15.7665	15.762	15.7575	15.7529	15.7484	15.7439	15.7394	15.7348	15.7303	15.7258	15.7212	15.7167	15.7122	15.7077	15.7031	15.6986	15.6941	15.6895	15.685	15.6805	15.6759	15.6714	15.6669	15.6624	15.6578	15.6533	15.6488	15.6442	15.6397	15.6352	15.6307
15.8321	15.8276	15.8231	15.8186	15.8141	15.8096	15.8051	15.8006	15.7961	15.7916	15.7871	15.7826	15.778	15.7735	15.769	15.7645	15.76	15.7555	15.751	15.7465	15.742	15.7375	15.733	15.7285	15.7239	15.7194	15.7149	15.7104	15.7059	15.7014	15.6969	15.6924	15.6879	15.6834	15.6789	15.6743	15.6698	15.6653	15.6608	15.6563	15.6518	15.6473	15.6428	15.6383	15.6338	15.6293	15.6248	15.6202	15.6157	15.6112
15.8118	15.8074	15.8029	15.7984	15.7939	15.7894	15.7849	15.7804	15.7759	15.7714	15.767	15.7625	15.758	15.7535	15.749	15.7445	15.74	15.7355	15.7311	15.7266	15.7221	15.7176	15.7131	15.7086	15.7041	15.6996	15.6951	15.6907	15.6862	15.6817	15.6772	15.6727	15.6682	15.6637	15.6592	15.6547	15.6503	15.6458	15.6413	15.6368	15.6323	15.6278	15.6233	15.6188	15.6144	15.6099	15.6054	15.6009	15.5964	15.5919
15.7917	15.7872	15.7827	15.7782	15.7738	15.7693	15.7648	15.7604	15.7559	15.7514	15.747	15.7425	15.738	15.7336	15.7291	15.7246	15.7202	15.7157	15.7112	15.7068	15.7023	15.6978	15.6934	15.6889	15.6844	15.68	15.6755	15.671	15.6665	15.6621	15.6576	15.6531	15.6487	15.6442	15.6397	15.6353	15.6308	15.6263	15.6219	15.6174	15.6129	15.6085	15.604	15.5995	15.5951	15.5906	15.5861	15.5817	15.5772	15.5727
15.7716	15.7671	15.7627	15.7582	15.7538	15.7493	15.7449	15.7404	15.736	15.7316	15.7271	15.7227	15.7182	15.7138	15.7093	15.7049	15.7004	15.696	15.6915	15.6871	15.6826	15.6782	15.6737	15.6693	15.6648	15.6604	15.6559	15.6515	15.647	15.6426	15.6381	15.6337	15.6293	15.6248	15.6204	15.6159	15.6115	15.607	15.6026	15.5981	15.5937	15.5892	15.5848	15.5803	15.5759	15.5714	15.567	15.5625	15.5581	15.5536
15.7516	15.7472	15.7428	15.7384	15.7339	15.7295	15.7251	15.7206	15.7162	15.7118	15.7074	15.7029	15.6985	15.6941	15.6896	15.6852	15.6808	15.6764	15.6719	15.6675	15.6631	15.6587	15.6542	15.6498	15.6454	15.6409	15.6365	15.6321	15.6277	15.6232	15.6188	15.6144	15.6099	15.6055	15.6011	15.5967	15.5922	15.5878	15.5834	15.5789	15.5745	15.5701	15.5657	15.5612	15.5568	15.5524	15.548	15.5435	15.5391	15.5347
15.7318	15.7274	15.723	15.7186	15.7142	15.7098	15.7054	15.701	15.6965	15.6921	15.6877	15.6833	15.6789	15.6745	15.6701	15.6657	15.6613	15.6569	15.6525	15.6481	15.6436	15.6392	15.6348	15.6304	15.626	15.6216	15.6172	15.6128	15.6084	15.604	15.5996	15.5952	15.5908	15.5863	15.5819	15.5775	15.5731	15.5687	15.5643	15.5599	15.5555	15.5511	15.5467	15.5423	15.5379	15.5334	15.529	15.5246	15.5202	15.5158
15.7121	15.7077	15.7033	15.6989	15.6946	15.6902	15.6858	15.6814	15.677	15.6726	15.6682	15.6638	15.6594	15.6551	15.6507	15.6463	15.6419	15.6375	15.6331	15.6287	15.6243	15.6199	15.6156	15.6112	15.6068	15.6024	15.598	15.5936	15.5892	15.5848	15.5805	15.5761	15.5717	15.5673	15.5629	15.5585	15.5541	15.5497	15.5453	15.541	15.5366	15.5322	15.5278	15.5234	15.519	15.5146	15.5102	15.5058	15.5015	15.4971
15.6925	15.6881	15.6838	15.6794	15.675	15.6707	15.6663	15.6619	15.6576	15.6532	15.6488	15.6445	15.6401	15.6357	15.6313	15.627	15.6226	15.6182	15.6139	15.6095	15.6051	15.6008	15.5964	15.592	15.5877	15.5833	15.5789	15.5746	15.5702	15.5658	15.5614	15.5571	15.5527	15.5483	15.544	15.5396	15.5352	15.5309	15.5265	15.5221	15.5178	15.5134	15.509	15.5047	15.5003	15.4959	15.4915	15.4872	15.4828	15.4784
15.673	15.6687	15.6643	15.66	15.6556	15.6513	15.6469	15.6426	15.6382	15.6339	15.6295	15.6252	15.6208	15.6165	15.6121	15.6078	15.6034	15.5991	15.5947	15.5904	15.586	15.5817	15.5774	15.573	15.5687	15.5643	15.56	15.5556	15.5513	15.5469	15.5426	15.5382	15.5339	15.5295	15.5252	15.5208	15.5165	15.5121	15.5078	15.5034	15.4991	15.4947	15.4904	15.486	15.4817	15.4773	15.473	15.4686	15.4643	15.4599
15.6537	15.6493	15.645	15.6407	15.6364	15.632	15.6277	15.6234	15.619	15.6147	15.6104	15.606	15.6017	15.5974	15.5931	15.5887	15.5844	15.5801	15.5757	15.5714	15.5671	15.5627	15.5584	15.5541	15.5498	15.5454	15.5411	15.5368	15.5324	15.5281	15.5238	15.5194	15.5151	15.5108	15.5065	15.5021	15.4978	15.4935	15.4891	15.4848	15.4805	15.4761	15.4718	15.4675	15.4632	15.4588	15.4545	15.4502	15.4458	15.4415
15.6344	15.6301	15.6258	15.6215	15.6172	15.6129	15.6086	15.6043	15.5999	15.5956	15.5913	15.587	15.5827	15.5784	15.5741	15.5698	15.5655	15.5611	15.5568	15.5525	15.5482	15.5439	15.5396	15.5353	15.531	15.5267	15.5224	15.518	15.5137	15.5094	15.5051	15.5008	15.4965	15.4922	15.4879	15.4836	15.4792	15.4749	15.4706	15.4663	15.462	15.4577	15.4534	15.4491	15.4448	15.4404	15.4361	15.4318	15.4275	15.4232
15.6153	15.611	15.6067	15.6024	15.5981	15.5938	15.5895	15.5853	15.581	15.5767	15.5724	15.5681	15.5638	15.5595	15.5552	15.5509	15.5466	15.5423	15.538	15.5338	15.5295	15.5252	15.5209	15.5166	15.5123	15.508	15.5037	15.4994	15.4951	15.4908	15.4865	15.4823	15.478	15.4737	15.4694	15.4651	15.4608	15.4565	15.4522	15.4479	15.4436	15.4393	15.4351	15.4308	15.4265	15.4222	15.4179	15.4136	15.4093	15.405
15.5963	15.592	15.5877	15.5835	15.5792	15.5749	15.5706	15.5664	15.5621	15.5578	15.5535	15.5493	15.545	15.5407	15.5365	15.5322	15.5279	15.5236	15.5194	15.5151	15.5108	15.5065	15.5023	15.498	15.4937	15.4895	15.4852	15.4809	15.4766	15.4724	15.4681	15.4638	15.4596	15.4553	15.451	15.4467	15.4425	15.4382	15.4339	15.4296	15.4254	15.4211	15.4168	15.4126	15.4083	15.404	15.3997	15.3955	15.3912	15.3869
15.5774	15.5731	15.5689	15.5646	15.5603	15.5561	15.5518	15.5476	15.5433	15.5391	15.5348	15.5306	15.5263	15.5221	15.5178	15.5136	15.5093	15.505	15.5008	15.4965	15.4923	15.488	15.4838	15.4795	15.4753	15.471	15.4668	15.4625	15.4583	15.454	15.4498	15.4455	15.4412	15.437	15.4327	15.4285	15.4242	15.42	15.4157	15.4115	15.4072	15.403	15.3987	15.3945	15.3902	15.386	15.3817	15.3774	15.3732	15.3689
15.5586	15.5543	15.5501	15.5459	15.5416	15.5374	15.5332	15.5289	15.5247	15.5204	15.5162	15.512	15.5077	15.5035	15.4993	15.495	15.4908	15.4866	15.4823	15.4781	15.4739	15.4696	15.4654	15.4612	15.4569	15.4527	15.4485	15.4442	15.44	15.4358	15.4315	15.4273	15.423	15.4188	15.4146	15.4103	15.4061	15.4019	15.3976	15.3934	15.3892	15.3849	15.3807	15.3765	15.3722	15.368	15.3638	15.3595	15.3553	15.3511
15.5399	15.5356	15.5314	15.5272	15.523	15.5188	15.5146	15.5104	15.5061	15.5019	15.4977	15.4935	15.4893	15.4851	15.4808	15.4766	15.4724	15.4682	15.464	15.4598	15.4555	15.4513	15.4471	15.4429	15.4387	15.4345	15.4302	15.426	15.4218	15.4176	15.4134	15.4092	15.405	15.4007	15.3965	15.3923	15.3881	15.3839	15.3797	15.3754	15.3712	15.367	15.3628	15.3586	15.3544	15.3501	15.3459	15.3417	15.3375	15.3333
15.5213	15.5171	15.5129	15.5087	15.5045	15.5003	15.4961	15.4919	15.4877	15.4835	15.4793	15.4751	15.4709	15.4667	15.4625	15.4583	15.4541	15.4499	15.4457	15.4415	15.4373	15.4331	15.4289	15.4247	15.4205	15.4163	15.4121	15.408	15.4038	15.3996	15.3954	15.3912	15.387	15.3828	15.3786	15.3744	15.3702	15.366	15.3618	15.3576	15.3534	15.3492	15.345	15.3408	15.3366	15.3324	15.3282	15.324	15.3198	15.3156
15.5028	15.4986	15.4944	15.4903	15.4861	15.4819	15.4777	15.4736	15.4694	15.4652	15.461	15.4568	15.4527	15.4485	15.4443	15.4401	15.4359	15.4318	15.4276	15.4234	15.4192	15.415	15.4109	15.4067	15.4025	15.3983	15.3942	15.39	15.3858	15.3816	15.3774	15.3733	15.3691	15.3649	15.3607	15.3565	15.3524	15.3482	15.344	15.3398	15.3356	15.3315	15.3273	15.3231	15.3189	15.3148	15.3106	15.3064	15.3022	15.298
15.4844	15.4803	15.4761	15.472	15.4678	15.4636	15.4595	15.4553	15.4511	15.447	15.4428	15.4387	15.4345	15.4303	15.4262	15.422	15.4179	15.4137	15.4095	15.4054	15.4012	15.3971	15.3929	15.3887	15.3846	15.3804	15.3763	15.3721	15.3679	15.3638	15.3596	15.3555	15.3513	15.3471	15.343	15.3388	15.3347	15.3305	15.3263	15.3222	15.318	15.3139	15.3097	15.3055	15.3014	15.2972	15.293	15.2889	15.2847	15.2806
15.4662	15.462	15.4579	15.4537	15.4496	15.4455	15.4413	15.4372	15.433	15.4289	15.4247	15.4206	15.4165	15.4123	15.4082	15.404	15.3999	15.3957	15.3916	15.3875	15.3833	15.3792	15.375	15.3709	15.3668	15.3626	15.3585	15.3543	15.3502	15.346	15.3419	15.3378	15.3336	15.3295	15.3253	15.3212	15.317	15.3129	15.3088	15.3046	15.3005	15.2963	15.2922	15.2881	15.2839	15.2798	15.2756	15.2715	15.2673	15.2632
15.448	15.4439	15.4398	15.4356	15.4315	15.4274	15.4233	15.4191	15.415	15.4109	15.4068	15.4026	15.3985	15.3944	15.3903	15.3861	15.382	15.3779	15.3738	15.3696	15.3655	15.3614	15.3573	15.3532	15.349	15.3449	15.3408	15.3367	15.3325	15.3284	15.3243	15.3202	15.316	15.3119	15.3078	15.3037	15.2995	15.2954	15.2913	15.2872	15.283	15.2789	15.2748	15.2707	15.2665	15.2624	15.2583	15.2542	15.2501	15.2459
15.4299	15.4258	15.4217	15.4176	15.4135	15.4094	15.4053	15.4012	15.3971	15.393	15.3889	15.3848	15.3807	15.3766	15.3725	15.3684	15.3643	15.3601	15.356	15.3519	15.3478	15.3437	15.3396	15.3355	15.3314	15.3273	15.3232	15.3191	15.315	15.3109	15.3068	15.3027	15.2986	15.2945	15.2903	15.2862	15.2821	15.278	15.2739	15.2698	15.2657	15.2616	15.2575	15.2534	15.2493	15.2452	15.2411	15.237	15.2329	15.2288
15.412	15.4079	15.4038	15.3997	15.3956	15.3916	15.3875	15.3834	15.3793	15.3752	15.3711	15.367	15.3629	15.3588	15.3548	15.3507	15.3466	15.3425	15.3384	15.3343	15.3302	15.3261	15.3221	15.318	15.3139	15.3098	15.3057	15.3016	15.2975	15.2934	15.2894	15.2853	15.2812	15.2771	15.273	15.2689	15.2648	15.2607	15.2566	15.2526	15.2485	15.2444	15.2403	15.2362	15.2321	15.228	15.2239	15.2199	15.2158	15.2117
15.3941	15.3901	15.386	15.3819	15.3779	15.3738	15.3697	15.3656	15.3616	15.3575	15.3534	15.3494	15.3453	15.3412	15.3372	15.3331	15.329	15.3249	15.3209	15.3168	15.3127	15.3087	15.3046	15.3005	15.2965	15.2924	15.2883	15.2842	15.2802	15.2761	15.272	15.268	15.2639	15.2598	15.2558	15.2517	15.2476	15.2435	15.2395	15.2354	15.2313	15.2273	15.2232	15.2191	15.2151	15.211	15.2069	15.2028	15.1988	15.1947
15.3764	15.3723	15.3683	15.3642	15.3602	15.3561	15.3521	15.348	15.344	15.3399	15.3359	15.3318	15.3278	15.3237	15.3197	15.3156	15.3115	15.3075	15.3034	15.2994	15.2953	15.2913	15.2872	15.2832	15.2791	15.2751	15.271	15.267	15.2629	15.2589	15.2548	15.2508	15.2467	15.2427	15.2386	15.2346	15.2305	15.2264	15.2224	15.2183	15.2143	15.2102	15.2062	15.2021	15.1981	15.194	15.19	15.1859	15.1819	15.1778
15.3587	15.3547	15.3507	15.3466	15.3426	15.3386	15.3345	15.3305	15.3265	15.3224	15.3184	15.3144	15.3103	15.3063	15.3022	15.2982	15.2942	15.2901	15.2861	15.2821	15.278	15.274	15.27	15.2659	15.2619	15.2579	15.2538	15.2498	15.2458	15.2417	15.2377	15.2337	15.2296	15.2256	15.2216	15.2175	15.2135	15.2094	15.2054	15.2014	15.1973	15.1933	15.1893	15.1852	15.1812	15.1772	15.1731	15.1691	15.1651	15.161
15.3412	15.3372	15.3331	15.3291	15.3251	15.3211	15.3171	15.3131	15.309	15.305	15.301	15.297	15.293	15.289	15.2849	15.2809	15.2769	15.2729	15.2689	15.2649	15.2608	15.2568	15.2528	15.2488	15.2448	15.2408	15.2367	15.2327	15.2287	15.2247	15.2207	15.2166	15.2126	15.2086	15.2046	15.2006	15.1966	15.1925	15.1885	15.1845	15.1805	15.1765	15.1725	15.1684	15.1644	15.1604	15.1564	15.1524	15.1484	15.1443
15.3237	15.3197	15.3157	15.3117	15.3077	15.3037	15.2997	15.2957	15.2917	15.2877	15.2837	15.2797	15.2757	15.2717	15.2677	15.2637	15.2597	15.2557	15.2517	15.2477	15.2437	15.2397	15.2357	15.2317	15.2277	15.2237	15.2197	15.2157	15.2117	15.2077	15.2037	15.1997	15.1957	15.1917	15.1877	15.1837	15.1797	15.1757	15.1717	15.1677	15.1637	15.1597	15.1557	15.1517	15.1477	15.1437	15.1397	15.1357	15.1317	15.1277
15.3064	15.3024	15.2984	15.2944	15.2904	15.2865	15.2825	15.2785	15.2745	15.2705	15.2665	15.2626	15.2586	15.2546	15.2506	15.2466	15.2427	15.2387	15.2347	15.2307	15.2267	15.2227	15.2188	15.2148	15.2108	15.2068	15.2028	15.1988	15.1949	15.1909	15.1869	15.1829	15.1789	15.175	15.171	15.167	15.163	15.159	15.155	15.1511	15.1471	15.1431	15.1391	15.1351	15.1311	15.1272	15.1232	15.1192	15.1152	15.1112
15.2891	15.2851	15.2812	15.2772	15.2732	15.2693	15.2653	15.2614	15.2574	15.2534	15.2495	15.2455	15.2415	15.2376	15.2336	15.2296	15.2257	15.2217	15.2177	15.2138	15.2098	15.2058	15.2019	15.1979	15.1939	15.19	15.186	15.1821	15.1781	15.1741	15.1702	15.1662	15.1622	15.1583	15.1543	15.1503	15.1464	15.1424	15.1384	15.1345	15.1305	15.1265	15.1226	15.1186	15.1146	15.1107	15.1067	15.1028	15.0988	15.0948
15.2719	15.268	15.264	15.2601	15.2561	15.2522	15.2483	15.2443	15.2404	15.2364	15.2325	15.2285	15.2246	15.2206	15.2167	15.2127	15.2088	15.2048	15.2009	15.1969	15.193	15.189	15.1851	15.1811	15.1772	15.1732	15.1693	15.1653	15.1614	15.1575	15.1535	15.1496	15.1456	15.1417	15.1377	15.1338	15.1298	15.1259	15.1219	15.118	15.114	15.1101	15.1061	15.1022	15.0982	15.0943	15.0903	15.0864	15.0824	15.0785
15.2549	15.2509	15.247	15.2431	15.2391	15.2352	15.2313	15.2274	15.2234	15.2195	15.2156	15.2116	15.2077	15.2038	15.1998	15.1959	15.192	15.188	15.1841	15.1802	15.1763	15.1723	15.1684	15.1645	15.1605	15.1566	15.1527	15.1487	15.1448	15.1409	15.1369	15.133	15.1291	15.1252	15.1212	15.1173	15.1134	15.1094	15.1055	15.1016	15.0976	15.0937	15.0898	15.0858	15.0819	15.078	15.0741	15.0701	15.0662	15.0623
15.2379	15.234	15.2301	15.2262	15.2222	15.2183	15.2144	15.2105	15.2066	15.2027	15.1988	15.1948	15.1909	15.187	15.1831	15.1792	15.1753	15.1714	15.1674	15.1635	15.1596	15.1557	15.1518	15.1479	15.144	15.1401	15.1361	15.1322	15.1283	15.1244	15.1205	15.1166	15.1127	15.1087	15.1048	15.1009	15.097	15.0931	15.0892	15.0853	15.0813	15.0774	15.0735	15.0696	15.0657	15.0618	15.0579	15.0539	15.05	15.0461
15.221	15.2171	15.2132	15.2093	15.2054	15.2015	15.1976	15.1937	15.1898	15.1859	15.182	15.1781	15.1743	15.1704	15.1665	15.1626	15.1587	15.1548	15.1509	15.147	15.1431	15.1392	15.1353	15.1314	15.1275	15.1236	15.1197	15.1158	15.1119	15.108	15.1041	15.1002	15.0963	15.0924	15.0885	15.0846	15.0807	15.0768	15.0729	15.069	15.0651	15.0612	15.0573	15.0534	15.0496	15.0457	15.0418	15.0379	15.034	15.0301
15.2042	15.2003	15.1965	15.1926	15.1887	15.1848	15.1809	15.1771	15.1732	15.1693	15.1654	15.1615	15.1577	15.1538	15.1499	15.146	15.1421	15.1383	15.1344	15.1305	15.1266	15.1227	15.1189	15.115	15.1111	15.1072	15.1033	15.0995	15.0956	15.0917	15.0878	15.0839	15.0801	15.0762	15.0723	15.0684	15.0645	15.0607	15.0568	15.0529	15.049	15.0451	15.0413	15.0374	15.0335	15.0296	15.0257	15.0219	15.018	15.0141
15.1875	15.1837	15.1798	15.1759	15.1721	15.1682	15.1643	15.1605	15.1566	15.1528	15.1489	15.145	15.1412	15.1373	15.1334	15.1296	15.1257	15.1218	15.118	15.1141	15.1103	15.1064	15.1025	15.0987	15.0948	15.0909	15.0871	15.0832	15.0794	15.0755	15.0716	15.0678	15.0639	15.06	15.0562	15.0523	15.0484	15.0446	15.0407	15.0369	15.033	15.0291	15.0253	15.0214	15.0175	15.0137	15.0098	15.0059	15.0021	14.9982
15.1709	15.1671	15.1632	15.1594	15.1555	15.1517	15.1478	15.144	15.1401	15.1363	15.1325	15.1286	15.1248	15.1209	15.1171	15.1132	15.1094	15.1055	15.1017	15.0978	15.094	15.0901	15.0863	15.0824	15.0786	15.0748	15.0709	15.0671	15.0632	15.0594	15.0555	15.0517	15.0478	15.044	15.0401	15.0363	15.0324	15.0286	15.0247	15.0209	15.0171	15.0132	15.0094	15.0055	15.0017	14.9978	14.994	14.9901	14.9863	14.9824
15.1544	15.1506	15.1467	15.1429	15.1391	15.1353	15.1314	15.1276	15.1238	15.1199	15.1161	15.1123	15.1084	15.1046	15.1008	15.097	15.0931	15.0893	15.0855	15.0816	15.0778	15.074	15.0701	15.0663	15.0625	15.0586	15.0548	15.051	15.0472	15.0433	15.0395	15.0357	15.0318	15.028	15.0242	15.0203	15.0165	15.0127	15.0089	15.005	15.0012	14.9974	14.9935	14.9897	14.9859	14.982	14.9782	14.9744	14.9706	14.9667
15.138	15.1342	15.1304	15.1265	15.1227	15.1189	15.1151	15.1113	15.1075	15.1037	15.0998	15.096	15.0922	15.0884	15.0846	15.0808	15.077	15.0731	15.0693	15.0655	15.0617	15.0579	15.0541	15.0503	15.0464	15.0426	15.0388	15.035	15.0312	15.0274	15.0236	15.0198	15.0159	15.0121	15.0083	15.0045	15.0007	14.9969	14.9931	14.9892	14.9854	14.9816	14.9778	14.974	14.9702	14.9664	14.9625	14.9587	14.9549	14.9511
15.1216	15.1178	15.114	15.1102	15.1065	15.1027	15.0989	15.0951	15.0913	15.0875	15.0837	15.0799	15.0761	15.0723	15.0685	15.0647	15.0609	15.0571	15.0533	15.0495	15.0457	15.0419	15.0381	15.0343	15.0305	15.0267	15.0229	15.0191	15.0153	15.0115	15.0077	15.0039	15.0001	14.9963	14.9925	14.9887	14.9849	14.9811	14.9773	14.9735	14.9697	14.9659	14.9622	14.9584	14.9546	14.9508	14.947	14.9432	14.9394	14.9356
15.1054	15.1016	15.0978	15.094	15.0903	15.0865	15.0827	15.0789	15.0751	15.0714	15.0676	15.0638	15.06	15.0562	15.0525	15.0487	15.0449	15.0411	15.0373	15.0336	15.0298	15.026	15.0222	15.0184	15.0146	15.0109	15.0071	15.0033	14.9995	14.9957	14.992	14.9882	14.9844	14.9806	14.9768	14.9731	14.9693	14.9655	14.9617	14.9579	14.9541	14.9504	14.9466	14.9428	14.939	14.9352	14.9315	14.9277	14.9239	14.9201
15.0892	15.0855	15.0817	15.0779	15.0742	15.0704	15.0666	15.0629	15.0591	15.0553	15.0516	15.0478	15.0441	15.0403	15.0365	15.0328	15.029	15.0252	15.0215	15.0177	15.0139	15.0102	15.0064	15.0026	14.9989	14.9951	14.9913	14.9876	14.9838	14.98	14.9763	14.9725	14.9688	14.965	14.9612	14.9575	14.9537	14.9499	14.9462	14.9424	14.9386	14.9349	14.9311	14.9273	14.9236	14.9198	14.916	14.9123	14.9085	14.9048
15.0732	15.0694	15.0657	15.0619	15.0582	15.0544	15.0507	15.0469	15.0432	15.0394	15.0357	15.0319	15.0282	15.0244	15.0207	15.0169	15.0132	15.0094	15.0057	15.0019	14.9982	14.9944	14.9907	14.9869	14.9832	14.9794	14.9757	14.9719	14.9682	14.9644	14.9607	14.9569	14.9532	14.9494	14.9457	14.9419	14.9382	14.9345	14.9307	14.927	14.9232	14.9195	14.9157	14.912	14.9082	14.9045	14.9007	14.897	14.8932	14.8895
15.0572	15.0534	15.0497	15.046	15.0422	15.0385	15.0348	15.031	15.0273	15.0236	15.0198	15.0161	15.0124	15.0086	15.0049	15.0012	14.9974	14.9937	14.99	14.9862	14.9825	14.9788	14.975	14.9713	14.9676	14.9638	14.9601	14.9564	14.9526	14.9489	14.9452	14.9415	14.9377	14.934	14.9303	14.9265	14.9228	14.9191	14.9153	14.9116	14.9079	14.9041	14.9004	14.8967	14.8929	14.8892	14.8855	14.8817	14.878	14.8743
15.0413	15.0375	15.0338	15.0301	15.0264	15.0227	15.019	15.0152	15.0115	15.0078	15.0041	15.0004	14.9967	14.9929	14.9892	14.9855	14.9818	14.9781	14.9744	14.9706	14.9669	14.9632	14.9595	14.9558	14.9521	14.9483	14.9446	14.9409	14.9372	14.9335	14.9298	14.926	14.9223	14.9186	14.9149	14.9112	14.9075	14.9037	14.9	14.8963	14.8926	14.8889	14.8852	14.8814	14.8777	14.874	14.8703	14.8666	14.8629	14.8591
15.0254	15.0217	15.018	15.0143	15.0106	15.0069	15.0032	14.9995	14.9958	14.9921	14.9884	14.9847	14.981	14.9773	14.9736	14.9699	14.9662	14.9625	14.9588	14.9551	14.9514	14.9477	14.944	14.9403	14.9366	14.9329	14.9292	14.9255	14.9218	14.9181	14.9144	14.9107	14.907	14.9033	14.8996	14.8959	14.8922	14.8885	14.8848	14.8811	14.8774	14.8737	14.87	14.8663	14.8626	14.8589	14.8552	14.8515	14.8478	14.8441
15.0097	15.006	15.0023	14.9987	14.995	14.9913	14.9876	14.9839	14.9802	14.9765	14.9729	14.9692	14.9655	14.9618	14.9581	14.9544	14.9508	14.9471	14.9434	14.9397	14.936	14.9323	14.9286	14.925	14.9213	14.9176	14.9139	14.9102	14.9065	14.9028	14.8992	14.8955	14.8918	14.8881	14.8844	14.8807	14.877	14.8734	14.8697	14.866	14.8623	14.8586	14.8549	14.8512	14.8476	14.8439	14.8402	14.8365	14.8328	14.8291
14.9941	14.9904	14.9867	14.9831	14.9794	14.9757	14.972	14.9684	14.9647	14.961	14.9574	14.9537	14.95	14.9464	14.9427	14.939	14.9354	14.9317	14.928	14.9243	14.9207	14.917	14.9133	14.9097	14.906	14.9023	14.8987	14.895	14.8913	14.8876	14.884	14.8803	14.8766	14.873	14.8693	14.8656	14.862	14.8583	14.8546	14.8509	14.8473	14.8436	14.8399	14.8363	14.8326	14.8289	14.8253	14.8216	14.8179	14.8143
14.9785	14.9748	14.9712	14.9675	14.9639	14.9602	14.9566	14.9529	14.9493	14.9456	14.942	14.9383	14.9346	14.931	14.9273	14.9237	14.92	14.9164	14.9127	14.9091	14.9054	14.9018	14.8981	14.8945	14.8908	14.8871	14.8835	14.8798	14.8762	14.8725	14.8689	14.8652	14.8616	14.8579	14.8543	14.8506	14.847	14.8433	14.8396	14.836	14.8323	14.8287	14.825	14.8214	14.8177	14.8141	14.8104	14.8068	14.8031	14.7994
14.963	14.9594	14.9557	14.9521	14.9485	14.9448	14.9412	14.9375	14.9339	14.9303	14.9266	14.923	14.9194	14.9157	14.9121	14.9084	14.9048	14.9012	14.8975	14.8939	14.8902	14.8866	14.883	14.8793	14.8757	14.872	14.8684	14.8648	14.8611	14.8575	14.8539	14.8502	14.8466	14.8429	14.8393	14.8357	14.832	14.8284	14.8247	14.8211	14.8175	14.8138	14.8102	14.8066	14.8029	14.7993	14.7956	14.792	14.7884	14.7847
14.9476	14.944	14.9404	14.9367	14.9331	14.9295	14.9259	14.9222	14.9186	14.915	14.9114	14.9078	14.9041	14.9005	14.8969	14.8933	14.8896	14.886	14.8824	14.8788	14.8751	14.8715	14.8679	14.8643	14.8607	14.857	14.8534	14.8498	14.8462	14.8425	14.8389	14.8353	14.8317	14.828	14.8244	14.8208	14.8172	14.8136	14.8099	14.8063	14.8027	14.7991	14.7954	14.7918	14.7882	14.7846	14.7809	14.7773	14.7737	14.7701
14.9323	14.9287	14.9251	14.9215	14.9179	14.9142	14.9106	14.907	14.9034	14.8998	14.8962	14.8926	14.889	14.8854	14.8818	14.8782	14.8746	14.871	14.8673	14.8637	14.8601	14.8565	14.8529	14.8493	14.8457	14.8421	14.8385	14.8349	14.8313	14.8277	14.8241	14.8204	14.8168	14.8132	14.8096	14.806	14.8024	14.7988	14.7952	14.7916	14.788	14.7844	14.7808	14.7772	14.7735	14.7699	14.7663	14.7627	14.7591	14.7555
14.917	14.9135	14.9099	14.9063	14.9027	14.8991	14.8955	14.8919	14.8883	14.8847	14.8811	14.8775	14.8739	14.8703	14.8667	14.8632	14.8596	14.856	14.8524	14.8488	14.8452	14.8416	14.838	14.8344	14.8308	14.8272	14.8236	14.82	14.8165	14.8129	14.8093	14.8057	14.8021	14.7985	14.7949	14.7913	14.7877	14.7841	14.7805	14.7769	14.7733	14.7697	14.7662	14.7626	14.759	14.7554	14.7518	14.7482	14.7446	14.741
14.9019	14.8983	14.8947	14.8911	14.8876	14.884	14.8804	14.8768	14.8733	14.8697	14.8661	14.8625	14.859	14.8554	14.8518	14.8482	14.8446	14.8411	14.8375	14.8339	14.8303	14.8268	14.8232	14.8196	14.816	14.8124	14.8089	14.8053	14.8017	14.7981	14.7946	14.791	14.7874	14.7838	14.7803	14.7767	14.7731	14.7695	14.7659	14.7624	14.7588	14.7552	14.7516	14.7481	14.7445	14.7409	14.7373	14.7337	14.7302	14.7266
14.8868	14.8832	14.8797	14.8761	14.8725	14.869	14.8654	14.8619	14.8583	14.8547	14.8512	14.8476	14.8441	14.8405	14.8369	14.8334	14.8298	14.8262	14.8227	14.8191	14.8156	14.812	14.8084	14.8049	14.8013	14.7977	14.7942	14.7906	14.7871	14.7835	14.7799	14.7764	14.7728	14.7692	14.7657	14.7621	14.7586	14.755	14.7514	14.7479	14.7443	14.7407	14.7372	14.7336	14.7301	14.7265	14.7229	14.7194	14.7158	14.7122
14.8718	14.8682	14.8647	14.8612	14.8576	14.8541	14.8505	14.847	14.8434	14.8399	14.8363	14.8328	14.8292	14.8257	14.8221	14.8186	14.815	14.8115	14.8079	14.8044	14.8008	14.7973	14.7938	14.7902	14.7867	14.7831	14.7796	14.776	14.7725	14.7689	14.7654	14.7618	14.7583	14.7547	14.7512	14.7476	14.7441	14.7405	14.737	14.7334	14.7299	14.7264	14.7228	14.7193	14.7157	14.7122	14.7086	14.7051	14.7015	14.698
14.8569	14.8533	14.8498	14.8463	14.8427	14.8392	14.8357	14.8321	14.8286	14.8251	14.8215	14.818	14.8145	14.8109	14.8074	14.8039	14.8003	14.7968	14.7933	14.7898	14.7862	14.7827	14.7792	14.7756	14.7721	14.7686	14.765	14.7615	14.758	14.7544	14.7509	14.7474	14.7438	14.7403	14.7368	14.7332	14.7297	14.7262	14.7226	14.7191	14.7156	14.712	14.7085	14.705	14.7014	14.6979	14.6944	14.6908	14.6873	14.6838
14.842	14.8385	14.835	14.8315	14.8279	14.8244	14.8209	14.8174	14.8139	14.8104	14.8068	14.8033	14.7998	14.7963	14.7928	14.7893	14.7857	14.7822	14.7787	14.7752	14.7717	14.7681	14.7646	14.7611	14.7576	14.7541	14.7506	14.747	14.7435	14.74	14.7365	14.733	14.7295	14.7259	14.7224	14.7189	14.7154	14.7119	14.7084	14.7048	14.7013	14.6978	14.6943	14.6908	14.6872	14.6837	14.6802	14.6767	14.6732	14.6697
14.8272	14.8237	14.8202	14.8167	14.8132	14.8097	14.8062	14.8027	14.7992	14.7957	14.7922	14.7887	14.7852	14.7817	14.7782	14.7747	14.7712	14.7677	14.7642	14.7607	14.7572	14.7537	14.7502	14.7467	14.7432	14.7397	14.7362	14.7327	14.7292	14.7257	14.7222	14.7187	14.7152	14.7117	14.7081	14.7046	14.7011	14.6976	14.6941	14.6906	14.6871	14.6836	14.6801	14.6766	14.6731	14.6696	14.6661	14.6626	14.6591	14.6556
14.8125	14.8091	14.8056	14.8021	14.7986	14.7951	14.7916	14.7881	14.7846	14.7811	14.7777	14.7742	14.7707	14.7672	14.7637	14.7602	14.7567	14.7532	14.7498	14.7463	14.7428	14.7393	14.7358	14.7323	14.7288	14.7253	14.7219	14.7184	14.7149	14.7114	14.7079	14.7044	14.7009	14.6974	14.694	14.6905	14.687	14.6835	14.68	14.6765	14.673	14.6695	14.666	14.6626	14.6591	14.6556	14.6521	14.6486	14.6451	14.6416
14.7979	14.7944	14.791	14.7875	14.784	14.7806	14.7771	14.7736	14.7701	14.7667	14.7632	14.7597	14.7562	14.7528	14.7493	14.7458	14.7423	14.7389	14.7354	14.7319	14.7285	14.725	14.7215	14.718	14.7146	14.7111	14.7076	14.7041	14.7007	14.6972	14.6937	14.6902	14.6868	14.6833	14.6798	14.6764	14.6729	14.6694	14.6659	14.6625	14.659	14.6555	14.652	14.6486	14.6451	14.6416	14.6381	14.6347	14.6312	14.6277
14.7834	14.7799	14.7765	14.773	14.7695	14.7661	14.7626	14.7592	14.7557	14.7522	14.7488	14.7453	14.7419	14.7384	14.7349	14.7315	14.728	14.7246	14.7211	14.7177	14.7142	14.7107	14.7073	14.7038	14.7004	14.6969	14.6934	14.69	14.6865	14.6831	14.6796	14.6761	14.6727	14.6692	14.6658	14.6623	14.6589	14.6554	14.6519	14.6485	14.645	14.6416	14.6381	14.6346	14.6312	14.6277	14.6243	14.6208	14.6174	14.6139
14.7689	14.7655	14.762	14.7586	14.7551	14.7517	14.7482	14.7448	14.7413	14.7379	14.7345	14.731	14.7276	14.7241	14.7207	14.7172	14.7138	14.7103	14.7069	14.7035	14.7	14.6966	14.6931	14.6897	14.6862	14.6828	14.6793	14.6759	14.6725	14.669	14.6656	14.6621	14.6587	14.6552	14.6518	14.6483	14.6449	14.6415	14.638	14.6346	14.6311	14.6277	14.6242	14.6208	14.6173	14.6139	14.6105	14.607	14.6036	14.6001
14.7545	14.7511	14.7476	14.7442	14.7408	14.7373	14.7339	14.7305	14.7271	14.7236	14.7202	14.7168	14.7133	14.7099	14.7065	14.703	14.6996	14.6962	14.6928	14.6893	14.6859	14.6825	14.679	14.6756	14.6722	14.6688	14.6653	14.6619	14.6585	14.655	14.6516	14.6482	14.6447	14.6413	14.6379	14.6345	14.631	14.6276	14.6242	14.6207	14.6173	14.6139	14.6104	14.607	14.6036	14.6002	14.5967	14.5933	14.5899	14.5864
14.7402	14.7368	14.7333	14.7299	14.7265	14.7231	14.7197	14.7163	14.7128	14.7094	14.706	14.7026	14.6992	14.6958	14.6924	14.6889	14.6855	14.6821	14.6787	14.6753	14.6719	14.6684	14.665	14.6616	14.6582	14.6548	14.6514	14.648	14.6445	14.6411	14.6377	14.6343	14.6309	14.6275	14.624	14.6206	14.6172	14.6138	14.6104	14.607	14.6035	14.6001	14.5967	14.5933	14.5899	14.5865	14.5831	14.5796	14.5762	14.5728
14.7259	14.7225	14.7191	14.7157	14.7123	14.7089	14.7055	14.7021	14.6987	14.6953	14.6919	14.6885	14.6851	14.6817	14.6783	14.6749	14.6715	14.6681	14.6647	14.6613	14.6579	14.6545	14.6511	14.6477	14.6443	14.6409	14.6375	14.6341	14.6307	14.6273	14.6239	14.6205	14.6171	14.6137	14.6103	14.6069	14.6035	14.6001	14.5967	14.5933	14.5899	14.5865	14.5831	14.5797	14.5763	14.5729	14.5695	14.5661	14.5627	14.5593
14.7117	14.7083	14.705	14.7016	14.6982	14.6948	14.6914	14.688	14.6846	14.6812	14.6779	14.6745	14.6711	14.6677	14.6643	14.6609	14.6575	14.6542	14.6508	14.6474	14.644	14.6406	14.6372	14.6338	14.6304	14.6271	14.6237	14.6203	14.6169	14.6135	14.6101	14.6067	14.6033	14.6	14.5966	14.5932	14.5898	14.5864	14.583	14.5796	14.5763	14.5729	14.5695	14.5661	14.5627	14.5593	14.5559	14.5525	14.5492	14.5458
14.6976	14.6942	14.6909	14.6875	14.6841	14.6808	14.6774	14.674	14.6706	14.6673	14.6639	14.6605	14.6571	14.6538	14.6504	14.647	14.6437	14.6403	14.6369	14.6335	14.6302	14.6268	14.6234	14.62	14.6167	14.6133	14.6099	14.6066	14.6032	14.5998	14.5964	14.5931	14.5897	14.5863	14.5829	14.5796	14.5762	14.5728	14.5695	14.5661	14.5627	14.5593	14.556	14.5526	14.5492	14.5458	14.5425	14.5391	14.5357	14.5323
14.6836	14.6802	14.6769	14.6735	14.6701	14.6668	14.6634	14.6601	14.6567	14.6534	14.65	14.6466	14.6433	14.6399	14.6366	14.6332	14.6298	14.6265	14.6231	14.6198	14.6164	14.613	14.6097	14.6063	14.603	14.5996	14.5963	14.5929	14.5895	14.5862	14.5828	14.5795	14.5761	14.5727	14.5694	14.566	14.5627	14.5593	14.5559	14.5526	14.5492	14.5459	14.5425	14.5392	14.5358	14.5324	14.5291	14.5257	14.5224	14.519
14.6696	14.6663	14.6629	14.6596	14.6562	14.6529	14.6495	14.6462	14.6429	14.6395	14.6362	14.6328	14.6295	14.6261	14.6228	14.6194	14.6161	14.6127	14.6094	14.6061	14.6027	14.5994	14.596	14.5927	14.5893	14.586	14.5826	14.5793	14.576	14.5726	14.5693	14.5659	14.5626	14.5592	14.5559	14.5525	14.5492	14.5459	14.5425	14.5392	14.5358	14.5325	14.5291	14.5258	14.5224	14.5191	14.5157	14.5124	14.5091	14.5057
14.6557	14.6524	14.649	14.6457	14.6424	14.6391	14.6357	14.6324	14.6291	14.6257	14.6224	14.6191	14.6157	14.6124	14.6091	14.6057	14.6024	14.5991	14.5958	14.5924	14.5891	14.5858	14.5824	14.5791	14.5758	14.5724	14.5691	14.5658	14.5624	14.5591	14.5558	14.5525	14.5491	14.5458	14.5425	14.5391	14.5358	14.5325	14.5291	14.5258	14.5225	14.5191	14.5158	14.5125	14.5091	14.5058	14.5025	14.4992	14.4958	14.4925
14.6419	14.6386	14.6352	14.6319	14.6286	14.6253	14.622	14.6187	14.6153	14.612	14.6087	14.6054	14.6021	14.5988	14.5954	14.5921	14.5888	14.5855	14.5822	14.5789	14.5755	14.5722	14.5689	14.5656	14.5623	14.559	14.5556	14.5523	14.549	14.5457	14.5424	14.5391	14.5357	14.5324	14.5291	14.5258	14.5225	14.5191	14.5158	14.5125	14.5092	14.5059	14.5026	14.4992	14.4959	14.4926	14.4893	14.486	14.4827	14.4793
14.6281	14.6248	14.6215	14.6182	14.6149	14.6116	14.6083	14.605	14.6017	14.5984	14.5951	14.5918	14.5885	14.5852	14.5819	14.5786	14.5753	14.572	14.5687	14.5654	14.5621	14.5587	14.5554	14.5521	14.5488	14.5455	14.5422	14.5389	14.5356	14.5323	14.529	14.5257	14.5224	14.5191	14.5158	14.5125	14.5092	14.5059	14.5026	14.4993	14.496	14.4927	14.4894	14.4861	14.4828	14.4795	14.4762	14.4729	14.4696	14.4663
14.6144	14.6111	14.6078	14.6046	14.6013	14.598	14.5947	14.5914	14.5881	14.5848	14.5815	14.5782	14.575	14.5717	14.5684	14.5651	14.5618	14.5585	14.5552	14.5519	14.5486	14.5453	14.5421	14.5388	14.5355	14.5322	14.5289	14.5256	14.5223	14.519	14.5157	14.5124	14.5092	14.5059	14.5026	14.4993	14.496	14.4927	14.4894	14.4861	14.4828	14.4796	14.4763	14.473	14.4697	14.4664	14.4631	14.4598	14.4565	14.4532
14.6008	14.5975	14.5942	14.591	14.5877	14.5844	14.5811	14.5779	14.5746	14.5713	14.568	14.5648	14.5615	14.5582	14.5549	14.5517	14.5484	14.5451	14.5418	14.5386	14.5353	14.532	14.5287	14.5255	14.5222	14.5189	14.5156	14.5123	14.5091	14.5058	14.5025	14.4992	14.496	14.4927	14.4894	14.4861	14.4829	14.4796	14.4763	14.473	14.4698	14.4665	14.4632	14.4599	14.4567	14.4534	14.4501	14.4468	14.4436	14.4403
14.5872	14.584	14.5807	14.5775	14.5742	14.5709	14.5677	14.5644	14.5611	14.5579	14.5546	14.5514	14.5481	14.5448	14.5416	14.5383	14.535	14.5318	14.5285	14.5253	14.522	14.5187	14.5155	14.5122	14.5089	14.5057	14.5024	14.4992	14.4959	14.4926	14.4894	14.4861	14.4828	14.4796	14.4763	14.4731	14.4698	14.4665	14.4633	14.46	14.4567	14.4535	14.4502	14.447	14.4437	14.4404	14.4372	14.4339	14.4306	14.4274
14.5738	14.5705	14.5673	14.564	14.5608	14.5575	14.5543	14.551	14.5478	14.5445	14.5413	14.538	14.5348	14.5315	14.5283	14.525	14.5218	14.5185	14.5153	14.512	14.5088	14.5055	14.5023	14.499	14.4958	14.4925	14.4893	14.486	14.4828	14.4795	14.4763	14.473	14.4698	14.4665	14.4633	14.46	14.4568	14.4535	14.4503	14.447	14.4438	14.4405	14.4373	14.434	14.4308	14.4275	14.4243	14.4211	14.4178	14.4146
14.5603	14.5571	14.5539	14.5506	14.5474	14.5441	14.5409	14.5377	14.5344	14.5312	14.528	14.5247	14.5215	14.5183	14.515	14.5118	14.5086	14.5053	14.5021	14.4989	14.4956	14.4924	14.4891	14.4859	14.4827	14.4794	14.4762	14.473	14.4697	14.4665	14.4633	14.46	14.4568	14.4536	14.4503	14.4471	14.4438	14.4406	14.4374	14.4341	14.4309	14.4277	14.4244	14.4212	14.418	14.4147	14.4115	14.4083	14.405	14.4018
14.547	14.5437	14.5405	14.5373	14.5341	14.5309	14.5276	14.5244	14.5212	14.518	14.5147	14.5115	14.5083	14.5051	14.5019	14.4986	14.4954	14.4922	14.489	14.4857	14.4825	14.4793	14.4761	14.4729	14.4696	14.4664	14.4632	14.46	14.4567	14.4535	14.4503	14.4471	14.4439	14.4406	14.4374	14.4342	14.431	14.4277	14.4245	14.4213	14.4181	14.4149	14.4116	14.4084	14.4052	14.402	14.3987	14.3955	14.3923	14.3891
14.5337	14.5305	14.5273	14.524	14.5208	14.5176	14.5144	14.5112	14.508	14.5048	14.5016	14.4984	14.4952	14.492	14.4887	14.4855	14.4823	14.4791	14.4759	14.4727	14.4695	14.4663	14.4631	14.4599	14.4567	14.4535	14.4502	14.447	14.4438	14.4406	14.4374	14.4342	14.431	14.4278	14.4246	14.4214	14.4182	14.4149	14.4117	14.4085	14.4053	14.4021	14.3989	14.3957	14.3925	14.3893	14.3861	14.3829	14.3796	14.3764
14.5204	14.5172	14.5141	14.5109	14.5077	14.5045	14.5013	14.4981	14.4949	14.4917	14.4885	14.4853	14.4821	14.4789	14.4757	14.4725	14.4693	14.4661	14.4629	14.4597	14.4565	14.4533	14.4501	14.4469	14.4437	14.4406	14.4374	14.4342	14.431	14.4278	14.4246	14.4214	14.4182	14.415	14.4118	14.4086	14.4054	14.4022	14.399	14.3958	14.3926	14.3894	14.3862	14.383	14.3798	14.3766	14.3734	14.3703	14.3671	14.3639
14.5073	14.5041	14.5009	14.4977	14.4945	14.4914	14.4882	14.485	14.4818	14.4786	14.4755	14.4723	14.4691	14.4659	14.4627	14.4595	14.4564	14.4532	14.45	14.4468	14.4436	14.4404	14.4373	14.4341	14.4309	14.4277	14.4245	14.4214	14.4182	14.415	14.4118	14.4086	14.4054	14.4023	14.3991	14.3959	14.3927	14.3895	14.3863	14.3832	14.38	14.3768	14.3736	14.3704	14.3673	14.3641	14.3609	14.3577	14.3545	14.3513
14.4942	14.491	14.4878	14.4847	14.4815	14.4783	14.4752	14.472	14.4688	14.4657	14.4625	14.4593	14.4561	14.453	14.4498	14.4466	14.4435	14.4403	14.4371	14.434	14.4308	14.4276	14.4245	14.4213	14.4181	14.4149	14.4118	14.4086	14.4054	14.4023	14.3991	14.3959	14.3928	14.3896	14.3864	14.3833	14.3801	14.3769	14.3737	14.3706	14.3674	14.3642	14.3611	14.3579	14.3547	14.3516	14.3484	14.3452	14.3421	14.3389
14.4811	14.478	14.4748	14.4717	14.4685	14.4654	14.4622	14.459	14.4559	14.4527	14.4496	14.4464	14.4433	14.4401	14.437	14.4338	14.4306	14.4275	14.4243	14.4212	14.418	14.4149	14.4117	14.4085	14.4054	14.4022	14.3991	14.3959	14.3928	14.3896	14.3865	14.3833	14.3801	14.377	14.3738	14.3707	14.3675	14.3644	14.3612	14.358	14.3549	14.3517	14.3486	14.3454	14.3423	14.3391	14.336	14.3328	14.3296	14.3265
14.4682	14.465	14.4619	14.4587	14.4556	14.4524	14.4493	14.4462	14.443	14.4399	14.4367	14.4336	14.4304	14.4273	14.4242	14.421	14.4179	14.4147	14.4116	14.4084	14.4053	14.4022	14.399	14.3959	14.3927	14.3896	14.3864	14.3833	14.3802	14.377	14.3739	14.3707	14.3676	14.3644	14.3613	14.3582	14.355	14.3519	14.3487	14.3456	14.3424	14.3393	14.3361	14.333	14.3299	14.3267	14.3236	14.3204	14.3173	14.3141
14.4553	14.4521	14.449	14.4459	14.4427	14.4396	14.4365	14.4333	14.4302	14.4271	14.4239	14.4208	14.4177	14.4146	14.4114	14.4083	14.4052	14.402	14.3989	14.3958	14.3926	14.3895	14.3864	14.3833	14.3801	14.377	14.3739	14.3707	14.3676	14.3645	14.3613	14.3582	14.3551	14.352	14.3488	14.3457	14.3426	14.3394	14.3363	14.3332	14.33	14.3269	14.3238	14.3206	14.3175	14.3144	14.3113	14.3081	14.305	14.3019
14.4424	14.4393	14.4362	14.433	14.4299	14.4268	14.4237	14.4206	14.4175	14.4143	14.4112	14.4081	14.405	14.4019	14.3988	14.3956	14.3925	14.3894	14.3863	14.3832	14.3801	14.3769	14.3738	14.3707	14.3676	14.3645	14.3613	14.3582	14.3551	14.352	14.3489	14.3458	14.3426	14.3395	14.3364	14.3333	14.3302	14.3271	14.3239	14.3208	14.3177	14.3146	14.3115	14.3084	14.3052	14.3021	14.299	14.2959	14.2928	14.2896
14.4296	14.4265	14.4234	14.4203	14.4172	14.4141	14.411	14.4079	14.4048	14.4017	14.3986	14.3955	14.3924	14.3893	14.3861	14.383	14.3799	14.3768	14.3737	14.3706	14.3675	14.3644	14.3613	14.3582	14.3551	14.352	14.3489	14.3458	14.3427	14.3396	14.3365	14.3334	14.3303	14.3272	14.3241	14.321	14.3178	14.3147	14.3116	14.3085	14.3054	14.3023	14.2992	14.2961	14.293	14.2899	14.2868	14.2837	14.2806	14.2775
14.4169	14.4138	14.4107	14.4076	14.4045	14.4014	14.3983	14.3952	14.3922	14.3891	14.386	14.3829	14.3798	14.3767	14.3736	14.3705	14.3674	14.3643	14.3612	14.3581	14.355	14.352	14.3489	14.3458	14.3427	14.3396	14.3365	14.3334	14.3303	14.3272	14.3241	14.321	14.3179	14.3149	14.3118	14.3087	14.3056	14.3025	14.2994	14.2963	14.2932	14.2901	14.287	14.2839	14.2808	14.2778	14.2747	14.2716	14.2685	14.2654
14.4042	14.4011	14.3981	14.395	14.3919	14.3888	14.3857	14.3827	14.3796	14.3765	14.3734	14.3703	14.3673	14.3642	14.3611	14.358	14.355	14.3519	14.3488	14.3457	14.3426	14.3396	14.3365	14.3334	14.3303	14.3272	14.3242	14.3211	14.318	14.3149	14.3118	14.3088	14.3057	14.3026	14.2995	14.2964	14.2934	14.2903	14.2872	14.2841	14.2811	14.278	14.2749	14.2718	14.2687	14.2657	14.2626	14.2595	14.2564	14.2533
14.3916	14.3885	14.3855	14.3824	14.3793	14.3763	14.3732	14.3701	14.3671	14.364	14.3609	14.3579	14.3548	14.3517	14.3487	14.3456	14.3425	14.3395	14.3364	14.3333	14.3303	14.3272	14.3241	14.3211	14.318	14.3149	14.3119	14.3088	14.3057	14.3027	14.2996	14.2965	14.2935	14.2904	14.2873	14.2843	14.2812	14.2781	14.2751	14.272	14.2689	14.2659	14.2628	14.2597	14.2567	14.2536	14.2505	14.2475	14.2444	14.2414
14.3791	14.376	14.373	14.3699	14.3669	14.3638	14.3607	14.3577	14.3546	14.3516	14.3485	14.3455	14.3424	14.3394	14.3363	14.3333	14.3302	14.3271	14.3241	14.321	14.318	14.3149	14.3119	14.3088	14.3058	14.3027	14.2997	14.2966	14.2936	14.2905	14.2874	14.2844	14.2813	14.2783	14.2752	14.2722	14.2691	14.2661	14.263	14.26	14.2569	14.2539	14.2508	14.2477	14.2447	14.2416	14.2386	14.2355	14.2325	14.2294
14.3666	14.3635	14.3605	14.3575	14.3544	14.3514	14.3483	14.3453	14.3422	14.3392	14.3362	14.3331	14.3301	14.327	14.324	14.321	14.3179	14.3149	14.3118	14.3088	14.3057	14.3027	14.2997	14.2966	14.2936	14.2905	14.2875	14.2845	14.2814	14.2784	14.2753	14.2723	14.2693	14.2662	14.2632	14.2601	14.2571	14.254	14.251	14.248	14.2449	14.2419	14.2388	14.2358	14.2328	14.2297	14.2267	14.2236	14.2206	14.2175
14.3542	14.3511	14.3481	14.3451	14.342	14.339	14.336	14.3329	14.3299	14.3269	14.3239	14.3208	14.3178	14.3148	14.3117	14.3087	14.3057	14.3027	14.2996	14.2966	14.2936	14.2905	14.2875	14.2845	14.2815	14.2784	14.2754	14.2724	14.2693	14.2663	14.2633	14.2603	14.2572	14.2542	14.2512	14.2481	14.2451	14.2421	14.239	14.236	14.233	14.23	14.2269	14.2239	14.2209	14.2178	14.2148	14.2118	14.2088	14.2057
14.3418	14.3388	14.3358	14.3327	14.3297	14.3267	14.3237	14.3207	14.3177	14.3146	14.3116	14.3086	14.3056	14.3026	14.2995	14.2965	14.2935	14.2905	14.2875	14.2845	14.2814	14.2784	14.2754	14.2724	14.2694	14.2664	14.2633	14.2603	14.2573	14.2543	14.2513	14.2483	14.2452	14.2422	14.2392	14.2362	14.2332	14.2302	14.2271	14.2241	14.2211	14.2181	14.2151	14.2121	14.209	14.206	14.203	14.2	14.197	14.194
14.3295	14.3265	14.3235	14.3205	14.3175	14.3145	14.3114	14.3084	14.3054	14.3024	14.2994	14.2964	14.2934	14.2904	14.2874	14.2844	14.2814	14.2784	14.2754	14.2724	14.2694	14.2664	14.2634	14.2604	14.2574	14.2544	14.2514	14.2484	14.2453	14.2423	14.2393	14.2363	14.2333	14.2303	14.2273	14.2243	14.2213	14.2183	14.2153	14.2123	14.2093	14.2063	14.2033	14.2003	14.1973	14.1943	14.1913	14.1883	14.1853	14.1823
14.3172	14.3142	14.3112	14.3082	14.3053	14.3023	14.2993	14.2963	14.2933	14.2903	14.2873	14.2843	14.2813	14.2783	14.2753	14.2723	14.2693	14.2664	14.2634	14.2604	14.2574	14.2544	14.2514	14.2484	14.2454	14.2424	14.2394	14.2364	14.2334	14.2304	14.2275	14.2245	14.2215	14.2185	14.2155	14.2125	14.2095	14.2065	14.2035	14.2005	14.1975	14.1945	14.1916	14.1886	14.1856	14.1826	14.1796	14.1766	14.1736	14.1706
14.305	14.302	14.2991	14.2961	14.2931	14.2901	14.2871	14.2842	14.2812	14.2782	14.2752	14.2722	14.2693	14.2663	14.2633	14.2603	14.2573	14.2544	14.2514	14.2484	14.2454	14.2424	14.2395	14.2365	14.2335	14.2305	14.2275	14.2246	14.2216	14.2186	14.2156	14.2126	14.2097	14.2067	14.2037	14.2007	14.1977	14.1948	14.1918	14.1888	14.1858	14.1828	14.1799	14.1769	14.1739	14.1709	14.1679	14.165	14.162	14.159
14.2929	14.2899	14.2869	14.284	14.281	14.278	14.2751	14.2721	14.2691	14.2662	14.2632	14.2602	14.2573	14.2543	14.2513	14.2484	14.2454	14.2424	14.2395	14.2365	14.2335	14.2306	14.2276	14.2246	14.2217	14.2187	14.2157	14.2128	14.2098	14.2068	14.2039	14.2009	14.1979	14.1949	14.192	14.189	14.186	14.1831	14.1801	14.1771	14.1742	14.1712	14.1682	14.1653	14.1623	14.1593	14.1564	14.1534	14.1504	14.1475
14.2808	14.2778	14.2749	14.2719	14.269	14.266	14.2631	14.2601	14.2572	14.2542	14.2512	14.2483	14.2453	14.2424	14.2394	14.2365	14.2335	14.2306	14.2276	14.2246	14.2217	14.2187	14.2158	14.2128	14.2099	14.2069	14.204	14.201	14.198	14.1951	14.1921	14.1892	14.1862	14.1833	14.1803	14.1774	14.1744	14.1714	14.1685	14.1655	14.1626	14.1596	14.1567	14.1537	14.1508	14.1478	14.1448	14.1419	14.1389	14.136
14.2688	14.2658	14.2629	14.2599	14.257	14.2541	14.2511	14.2482	14.2452	14.2423	14.2393	14.2364	14.2335	14.2305	14.2276	14.2246	14.2217	14.2187	14.2158	14.2128	14.2099	14.207	14.204	14.2011	14.1981	14.1952	14.1922	14.1893	14.1864	14.1834	14.1805	14.1775	14.1746	14.1716	14.1687	14.1657	14.1628	14.1599	14.1569	14.154	14.151	14.1481	14.1451	14.1422	14.1393	14.1363	14.1334	14.1304	14.1275	14.1245
14.2568	14.2539	14.2509	14.248	14.2451	14.2421	14.2392	14.2363	14.2334	14.2304	14.2275	14.2246	14.2216	14.2187	14.2158	14.2128	14.2099	14.207	14.204	14.2011	14.1982	14.1952	14.1923	14.1894	14.1864	14.1835	14.1806	14.1777	14.1747	14.1718	14.1689	14.1659	14.163	14.1601	14.1571	14.1542	14.1513	14.1483	14.1454	14.1425	14.1395	14.1366	14.1337	14.1307	14.1278	14.1249	14.122	14.119	14.1161	14.1132
14.2449	14.242	14.2391	14.2361	14.2332	14.2303	14.2274	14.2245	14.2215	14.2186	14.2157	14.2128	14.2099	14.2069	14.204	14.2011	14.1982	14.1953	14.1923	14.1894	14.1865	14.1836	14.1807	14.1777	14.1748	14.1719	14.169	14.1661	14.1631	14.1602	14.1573	14.1544	14.1515	14.1485	14.1456	14.1427	14.1398	14.1369	14.1339	14.131	14.1281	14.1252	14.1223	14.1193	14.1164	14.1135	14.1106	14.1077	14.1047	14.1018
14.233	14.2301	14.2272	14.2243	14.2214	14.2185	14.2156	14.2127	14.2098	14.2069	14.204	14.201	14.1981	14.1952	14.1923	14.1894	14.1865	14.1836	14.1807	14.1778	14.1749	14.172	14.1691	14.1662	14.1632	14.1603	14.1574	14.1545	14.1516	14.1487	14.1458	14.1429	14.14	14.1371	14.1342	14.1313	14.1283	14.1254	14.1225	14.1196	14.1167	14.1138	14.1109	14.108	14.1051	14.1022	14.0993	14.0964	14.0935	14.0905
14.2212	14.2183	14.2154	14.2125	14.2096	14.2067	14.2039	14.201	14.1981	14.1952	14.1923	14.1894	14.1865	14.1836	14.1807	14.1778	14.1749	14.172	14.1691	14.1662	14.1633	14.1604	14.1575	14.1546	14.1517	14.1488	14.1459	14.143	14.1401	14.1372	14.1343	14.1315	14.1286	14.1257	14.1228	14.1199	14.117	14.1141	14.1112	14.1083	14.1054	14.1025	14.0996	14.0967	14.0938	14.0909	14.088	14.0851	14.0822	14.0793
14.2095	14.2066	14.2037	14.2008	14.1979	14.1951	14.1922	14.1893	14.1864	14.1835	14.1806	14.1778	14.1749	14.172	14.1691	14.1662	14.1633	14.1604	14.1576	14.1547	14.1518	14.1489	14.146	14.1431	14.1403	14.1374	14.1345	14.1316	14.1287	14.1258	14.1229	14.1201	14.1172	14.1143	14.1114	14.1085	14.1056	14.1028	14.0999	14.097	14.0941	14.0912	14.0883	14.0855	14.0826	14.0797	14.0768	14.0739	14.071	14.0681
14.1978	14.1949	14.192	14.1892	14.1863	14.1834	14.1805	14.1777	14.1748	14.1719	14.1691	14.1662	14.1633	14.1604	14.1576	14.1547	14.1518	14.1489	14.1461	14.1432	14.1403	14.1375	14.1346	14.1317	14.1288	14.126	14.1231	14.1202	14.1173	14.1145	14.1116	14.1087	14.1059	14.103	14.1001	14.0972	14.0944	14.0915	14.0886	14.0857	14.0829	14.08	14.0771	14.0743	14.0714	14.0685	14.0656	14.0628	14.0599	14.057
14.1861	14.1833	14.1804	14.1776	14.1747	14.1718	14.169	14.1661	14.1632	14.1604	14.1575	14.1547	14.1518	14.1489	14.1461	14.1432	14.1404	14.1375	14.1346	14.1318	14.1289	14.1261	14.1232	14.1203	14.1175	14.1146	14.1118	14.1089	14.106	14.1032	14.1003	14.0974	14.0946	14.0917	14.0889	14.086	14.0831	14.0803	14.0774	14.0746	14.0717	14.0688	14.066	14.0631	14.0603	14.0574	14.0545	14.0517	14.0488	14.046
14.1745	14.1717	14.1688	14.166	14.1631	14.1603	14.1575	14.1546	14.1518	14.1489	14.1461	14.1432	14.1404	14.1375	14.1347	14.1318	14.129	14.1261	14.1233	14.1204	14.1176	14.1147	14.1119	14.109	14.1062	14.1033	14.1005	14.0976	14.0948	14.0919	14.0891	14.0862	14.0834	14.0805	14.0777	14.0748	14.072	14.0691	14.0663	14.0634	14.0606	14.0577	14.0549	14.052	14.0492	14.0463	14.0435	14.0406	14.0378	14.0349
14.163	14.1602	14.1573	14.1545	14.1517	14.1488	14.146	14.1431	14.1403	14.1375	14.1346	14.1318	14.129	14.1261	14.1233	14.1204	14.1176	14.1148	14.1119	14.1091	14.1063	14.1034	14.1006	14.0977	14.0949	14.0921	14.0892	14.0864	14.0836	14.0807	14.0779	14.075	14.0722	14.0694	14.0665	14.0637	14.0608	14.058	14.0552	14.0523	14.0495	14.0467	14.0438	14.041	14.0381	14.0353	14.0325	14.0296	14.0268	14.024
14.1515	14.1487	14.1459	14.143	14.1402	14.1374	14.1346	14.1317	14.1289	14.1261	14.1233	14.1204	14.1176	14.1148	14.112	14.1091	14.1063	14.1035	14.1007	14.0978	14.095	14.0922	14.0893	14.0865	14.0837	14.0809	14.078	14.0752	14.0724	14.0696	14.0667	14.0639	14.0611	14.0583	14.0554	14.0526	14.0498	14.047	14.0441	14.0413	14.0385	14.0356	14.0328	14.03	14.0272	14.0243	14.0215	14.0187	14.0159	14.013
14.1401	14.1373	14.1345	14.1316	14.1288	14.126	14.1232	14.1204	14.1176	14.1148	14.1119	14.1091	14.1063	14.1035	14.1007	14.0979	14.0951	14.0922	14.0894	14.0866	14.0838	14.081	14.0782	14.0754	14.0725	14.0697	14.0669	14.0641	14.0613	14.0585	14.0556	14.0528	14.05	14.0472	14.0444	14.0416	14.0388	14.0359	14.0331	14.0303	14.0275	14.0247	14.0219	14.0191	14.0162	14.0134	14.0106	14.0078	14.005	14.0022
14.1287	14.1259	14.1231	14.1203	14.1175	14.1147	14.1119	14.1091	14.1063	14.1035	14.1007	14.0979	14.0951	14.0923	14.0895	14.0867	14.0839	14.0811	14.0782	14.0754	14.0726	14.0698	14.067	14.0642	14.0614	14.0586	14.0558	14.053	14.0502	14.0474	14.0446	14.0418	14.039	14.0362	14.0334	14.0306	14.0278	14.025	14.0222	14.0194	14.0166	14.0138	14.011	14.0082	14.0054	14.0026	13.9998	13.9969	13.9941	13.9913
14.1174	14.1146	14.1118	14.109	14.1062	14.1034	14.1006	14.0978	14.095	14.0923	14.0895	14.0867	14.0839	14.0811	14.0783	14.0755	14.0727	14.0699	14.0671	14.0643	14.0615	14.0587	14.056	14.0532	14.0504	14.0476	14.0448	14.042	14.0392	14.0364	14.0336	14.0308	14.028	14.0252	14.0224	14.0197	14.0169	14.0141	14.0113	14.0085	14.0057	14.0029	14.0001	13.9973	13.9945	13.9917	13.9889	13.9862	13.9834	13.9806
14.1061	14.1033	14.1005	14.0978	14.095	14.0922	14.0894	14.0866	14.0839	14.0811	14.0783	14.0755	14.0727	14.07	14.0672	14.0644	14.0616	14.0588	14.056	14.0533	14.0505	14.0477	14.0449	14.0421	14.0394	14.0366	14.0338	14.031	14.0282	14.0255	14.0227	14.0199	14.0171	14.0143	14.0116	14.0088	14.006	14.0032	14.0004	13.9977	13.9949	13.9921	13.9893	13.9865	13.9837	13.981	13.9782	13.9754	13.9726	13.9698
14.0949	14.0921	14.0893	14.0866	14.0838	14.081	14.0783	14.0755	14.0727	14.0699	14.0672	14.0644	14.0616	14.0589	14.0561	14.0533	14.0506	14.0478	14.045	14.0423	14.0395	14.0367	14.0339	14.0312	14.0284	14.0256	14.0229	14.0201	14.0173	14.0146	14.0118	14.009	14.0062	14.0035	14.0007	13.9979	13.9952	13.9924	13.9896	13.9869	13.9841	13.9813	13.9786	13.9758	13.973	13.9702	13.9675	13.9647	13.9619	13.9592
14.0837	14.0809	14.0782	14.0754	14.0727	14.0699	14.0671	14.0644	14.0616	14.0589	14.0561	14.0534	14.0506	14.0478	14.0451	14.0423	14.0396	14.0368	14.034	14.0313	14.0285	14.0258	14.023	14.0203	14.0175	14.0147	14.012	14.0092	14.0065	14.0037	14.0009	13.9982	13.9954	13.9927	13.9899	13.9872	13.9844	13.9816	13.9789	13.9761	13.9734	13.9706	13.9678	13.9651	13.9623	13.9596	13.9568	13.9541	13.9513	13.9485
14.0726	14.0698	14.0671	14.0643	14.0616	14.0588	14.0561	14.0533	14.0506	14.0478	14.0451	14.0423	14.0396	14.0369	14.0341	14.0314	14.0286	14.0259	14.0231	14.0204	14.0176	14.0149	14.0121	14.0094	14.0066	14.0039	14.0011	13.9984	13.9956	13.9929	13.9902	13.9874	13.9847	13.9819	13.9792	13.9764	13.9737	13.9709	13.9682	13.9654	13.9627	13.9599	13.9572	13.9544	13.9517	13.9489	13.9462	13.9434	13.9407	13.938
14.0615	14.0588	14.056	14.0533	14.0505	14.0478	14.0451	14.0423	14.0396	14.0369	14.0341	14.0314	14.0287	14.0259	14.0232	14.0204	14.0177	14.015	14.0122	14.0095	14.0068	14.004	14.0013	13.9986	13.9958	13.9931	13.9904	13.9876	13.9849	13.9821	13.9794	13.9767	13.9739	13.9712	13.9685	13.9657	13.963	13.9603	13.9575	13.9548	13.952	13.9493	13.9466	13.9438	13.9411	13.9384	13.9356	13.9329	13.9302	13.9274
14.0505	14.0477	14.045	14.0423	14.0396	14.0368	14.0341	14.0314	14.0287	14.0259	14.0232	14.0205	14.0178	14.015	14.0123	14.0096	14.0069	14.0041	14.0014	13.9987	13.996	13.9932	13.9905	13.9878	13.9851	13.9823	13.9796	13.9769	13.9742	13.9714	13.9687	13.966	13.9633	13.9605	13.9578	13.9551	13.9524	13.9496	13.9469	13.9442	13.9415	13.9387	13.936	13.9333	13.9306	13.9278	13.9251	13.9224	13.9197	13.9169
14.0395	14.0368	14.0341	14.0313	14.0286	14.0259	14.0232	14.0205	14.0178	14.0151	14.0123	14.0096	14.0069	14.0042	14.0015	13.9988	13.9961	13.9933	13.9906	13.9879	13.9852	13.9825	13.9798	13.9771	13.9743	13.9716	13.9689	13.9662	13.9635	13.9608	13.9581	13.9553	13.9526	13.9499	13.9472	13.9445	13.9418	13.9391	13.9363	13.9336	13.9309	13.9282	13.9255	13.9228	13.9201	13.9173	13.9146	13.9119	13.9092	13.9065
14.0286	14.0258	14.0231	14.0204	14.0177	14.015	14.0123	14.0096	14.0069	14.0042	14.0015	13.9988	13.9961	13.9934	13.9907	13.988	13.9853	13.9826	13.9799	13.9772	13.9745	13.9718	13.9691	13.9664	13.9637	13.961	13.9583	13.9556	13.9529	13.9502	13.9475	13.9448	13.9421	13.9393	13.9366	13.9339	13.9312	13.9285	13.9258	13.9231	13.9204	13.9177	13.915	13.9123	13.9096	13.9069	13.9042	13.9015	13.8988	13.8961
14.0177	14.015	14.0123	14.0096	14.0069	14.0042	14.0015	13.9988	13.9961	13.9934	13.9907	13.9881	13.9854	13.9827	13.98	13.9773	13.9746	13.9719	13.9692	13.9665	13.9638	13.9611	13.9584	13.9557	13.9531	13.9504	13.9477	13.945	13.9423	13.9396	13.9369	13.9342	13.9315	13.9288	13.9261	13.9234	13.9207	13.9181	13.9154	13.9127	13.91	13.9073	13.9046	13.9019	13.8992	13.8965	13.8938	13.8911	13.8884	13.8857
14.0068	14.0042	14.0015	13.9988	13.9961	13.9934	13.9907	13.9881	13.9854	13.9827	13.98	13.9773	13.9747	13.972	13.9693	13.9666	13.9639	13.9613	13.9586	13.9559	13.9532	13.9505	13.9478	13.9452	13.9425	13.9398	13.9371	13.9344	13.9318	13.9291	13.9264	13.9237	13.921	13.9183	13.9157	13.913	13.9103	13.9076	13.9049	13.9023	13.8996	13.8969	13.8942	13.8915	13.8889	13.8862	13.8835	13.8808	13.8781	13.8754
13.996	13.9934	13.9907	13.988	13.9854	13.9827	13.98	13.9774	13.9747	13.972	13.9693	13.9667	13.964	13.9613	13.9587	13.956	13.9533	13.9506	13.948	13.9453	13.9426	13.94	13.9373	13.9346	13.932	13.9293	13.9266	13.9239	13.9213	13.9186	13.9159	13.9133	13.9106	13.9079	13.9052	13.9026	13.8999	13.8972	13.8946	13.8919	13.8892	13.8866	13.8839	13.8812	13.8785	13.8759	13.8732	13.8705	13.8679	13.8652
13.9853	13.9826	13.98	13.9773	13.9747	13.972	13.9693	13.9667	13.964	13.9614	13.9587	13.9561	13.9534	13.9507	13.9481	13.9454	13.9428	13.9401	13.9374	13.9348	13.9321	13.9295	13.9268	13.9241	13.9215	13.9188	13.9162	13.9135	13.9108	13.9082	13.9055	13.9029	13.9002	13.8975	13.8949	13.8922	13.8896	13.8869	13.8842	13.8816	13.8789	13.8763	13.8736	13.8709	13.8683	13.8656	13.863	13.8603	13.8576	13.855
13.9746	13.972	13.9693	13.9667	13.964	13.9614	13.9587	13.9561	13.9534	13.9508	13.9481	13.9455	13.9428	13.9402	13.9375	13.9349	13.9322	13.9296	13.9269	13.9243	13.9216	13.919	13.9163	13.9137	13.911	13.9084	13.9057	13.9031	13.9004	13.8978	13.8951	13.8925	13.8898	13.8872	13.8845	13.8819	13.8792	13.8766	13.8739	13.8713	13.8686	13.866	13.8634	13.8607	13.8581	13.8554	13.8528	13.8501	13.8475	13.8448
13.964	13.9613	13.9587	13.9561	13.9534	13.9508	13.9481	13.9455	13.9429	13.9402	13.9376	13.9349	13.9323	13.9297	13.927	13.9244	13.9218	13.9191	13.9165	13.9138	13.9112	13.9086	13.9059	13.9033	13.9006	13.898	13.8954	13.8927	13.8901	13.8875	13.8848	13.8822	13.8795	13.8769	13.8743	13.8716	13.869	13.8663	13.8637	13.8611	13.8584	13.8558	13.8532	13.8505	13.8479	13.8452	13.8426	13.84	13.8373	13.8347
13.9534	13.9507	13.9481	13.9455	13.9429	13.9402	13.9376	13.935	13.9323	13.9297	13.9271	13.9245	13.9218	13.9192	13.9166	13.914	13.9113	13.9087	13.9061	13.9034	13.9008	13.8982	13.8956	13.8929	13.8903	13.8877	13.885	13.8824	13.8798	13.8772	13.8745	13.8719	13.8693	13.8667	13.864	13.8614	13.8588	13.8561	13.8535	13.8509	13.8483	13.8456	13.843	13.8404	13.8377	13.8351	13.8325	13.8299	13.8272	13.8246
13.9428	13.9402	13.9376	13.935	13.9324	13.9297	13.9271	13.9245	13.9219	13.9193	13.9166	13.914	13.9114	13.9088	13.9062	13.9036	13.9009	13.8983	13.8957	13.8931	13.8905	13.8879	13.8852	13.8826	13.88	13.8774	13.8748	13.8722	13.8695	13.8669	13.8643	13.8617	13.8591	13.8564	13.8538	13.8512	13.8486	13.846	13.8434	13.8407	13.8381	13.8355	13.8329	13.8303	13.8277	13.825	13.8224	13.8198	13.8172	13.8146
13.9323	13.9297	13.9271	13.9245	13.9219	13.9193	13.9167	13.9141	13.9115	13.9089	13.9062	13.9036	13.901	13.8984	13.8958	13.8932	13.8906	13.888	13.8854	13.8828	13.8802	13.8776	13.875	13.8724	13.8697	13.8671	13.8645	13.8619	13.8593	13.8567	13.8541	13.8515	13.8489	13.8463	13.8437	13.8411	13.8385	13.8359	13.8333	13.8306	13.828	13.8254	13.8228	13.8202	13.8176	13.815	13.8124	13.8098	13.8072	13.8046
13.9219	13.9193	13.9167	13.9141	13.9115	13.9089	13.9063	13.9037	13.9011	13.8985	13.8959	13.8933	13.8907	13.8881	13.8855	13.8829	13.8803	13.8777	13.8751	13.8725	13.8699	13.8673	13.8647	13.8621	13.8595	13.8569	13.8543	13.8517	13.8492	13.8466	13.844	13.8414	13.8388	13.8362	13.8336	13.831	13.8284	13.8258	13.8232	13.8206	13.818	13.8154	13.8128	13.8102	13.8076	13.805	13.8024	13.7998	13.7972	13.7946
13.9114	13.9088	13.9063	13.9037	13.9011	13.8985	13.8959	13.8933	13.8907	13.8882	13.8856	13.883	13.8804	13.8778	13.8752	13.8726	13.8701	13.8675	13.8649	13.8623	13.8597	13.8571	13.8545	13.852	13.8494	13.8468	13.8442	13.8416	13.839	13.8364	13.8339	13.8313	13.8287	13.8261	13.8235	13.8209	13.8183	13.8158	13.8132	13.8106	13.808	13.8054	13.8028	13.8002	13.7977	13.7951	13.7925	13.7899	13.7873	13.7847
13.9011	13.8985	13.8959	13.8933	13.8908	13.8882	13.8856	13.883	13.8805	13.8779	13.8753	13.8727	13.8702	13.8676	13.865	13.8624	13.8599	13.8573	13.8547	13.8521	13.8496	13.847	13.8444	13.8418	13.8393	13.8367	13.8341	13.8315	13.8289	13.8264	13.8238	13.8212	13.8186	13.8161	13.8135	13.8109	13.8083	13.8058	13.8032	13.8006	13.798	13.7955	13.7929	13.7903	13.7877	13.7852	13.7826	13.78	13.7774	13.7749
13.8907	13.8882	13.8856	13.883	13.8805	13.8779	13.8753	13.8728	13.8702	13.8677	13.8651	13.8625	13.86	13.8574	13.8548	13.8523	13.8497	13.8471	13.8446	13.842	13.8394	13.8369	13.8343	13.8317	13.8292	13.8266	13.824	13.8215	13.8189	13.8163	13.8138	13.8112	13.8087	13.8061	13.8035	13.801	13.7984	13.7958	13.7933	13.7907	13.7881	13.7856	13.783	13.7804	13.7779	13.7753	13.7727	13.7702	13.7676	13.765
13.8805	13.8779	13.8753	13.8728	13.8702	13.8677	13.8651	13.8626	13.86	13.8575	13.8549	13.8524	13.8498	13.8472	13.8447	13.8421	13.8396	13.837	13.8345	13.8319	13.8294	13.8268	13.8242	13.8217	13.8191	13.8166	13.814	13.8115	13.8089	13.8064	13.8038	13.8013	13.7987	13.7961	13.7936	13.791	13.7885	13.7859	13.7834	13.7808	13.7783	13.7757	13.7731	13.7706	13.768	13.7655	13.7629	13.7604	13.7578	13.7553
13.8702	13.8677	13.8651	13.8626	13.86	13.8575	13.855	13.8524	13.8499	13.8473	13.8448	13.8422	13.8397	13.8371	13.8346	13.832	13.8295	13.827	13.8244	13.8219	13.8193	13.8168	13.8142	13.8117	13.8091	13.8066	13.8041	13.8015	13.799	13.7964	13.7939	13.7913	13.7888	13.7862	13.7837	13.7812	13.7786	13.7761	13.7735	13.771	13.7684	13.7659	13.7633	13.7608	13.7583	13.7557	13.7532	13.7506	13.7481	13.7455
13.86	13.8575	13.855	13.8524	13.8499	13.8474	13.8448	13.8423	13.8397	13.8372	13.8347	13.8321	13.8296	13.8271	13.8245	13.822	13.8195	13.8169	13.8144	13.8119	13.8093	13.8068	13.8043	13.8017	13.7992	13.7967	13.7941	13.7916	13.7891	13.7865	13.784	13.7815	13.7789	13.7764	13.7739	13.7713	13.7688	13.7662	13.7637	13.7612	13.7586	13.7561	13.7536	13.751	13.7485	13.746	13.7434	13.7409	13.7384	13.7358
13.8499	13.8473	13.8448	13.8423	13.8398	13.8373	13.8347	13.8322	13.8297	13.8272	13.8246	13.8221	13.8196	13.8171	13.8145	13.812	13.8095	13.807	13.8044	13.8019	13.7994	13.7969	13.7943	13.7918	13.7893	13.7868	13.7842	13.7817	13.7792	13.7767	13.7741	13.7716	13.7691	13.7666	13.764	13.7615	13.759	13.7565	13.7539	13.7514	13.7489	13.7464	13.7439	13.7413	13.7388	13.7363	13.7338	13.7312	13.7287	13.7262
13.8398	13.8373	13.8347	13.8322	13.8297	13.8272	13.8247	13.8222	13.8197	13.8171	13.8146	13.8121	13.8096	13.8071	13.8046	13.8021	13.7995	13.797	13.7945	13.792	13.7895	13.787	13.7845	13.7819	13.7794	13.7769	13.7744	13.7719	13.7694	13.7669	13.7643	13.7618	13.7593	13.7568	13.7543	13.7518	13.7493	13.7467	13.7442	13.7417	13.7392	13.7367	13.7342	13.7317	13.7291	13.7266	13.7241	13.7216	13.7191	13.7166
13.8297	13.8272	13.8247	13.8222	13.8197	13.8172	13.8147	13.8122	13.8097	13.8072	13.8047	13.8022	13.7997	13.7971	13.7946	13.7921	13.7896	13.7871	13.7846	13.7821	13.7796	13.7771	13.7746	13.7721	13.7696	13.7671	13.7646	13.7621	13.7596	13.7571	13.7546	13.7521	13.7496	13.7471	13.7446	13.7421	13.7396	13.7371	13.7345	13.732	13.7295	13.727	13.7245	13.722	13.7195	13.717	13.7145	13.712	13.7095	13.707
13.8197	13.8172	13.8147	13.8122	13.8097	13.8072	13.8047	13.8022	13.7997	13.7972	13.7947	13.7922	13.7898	13.7873	13.7848	13.7823	13.7798	13.7773	13.7748	13.7723	13.7698	13.7673	13.7648	13.7623	13.7598	13.7573	13.7548	13.7523	13.7498	13.7474	13.7449	13.7424	13.7399	13.7374	13.7349	13.7324	13.7299	13.7274	13.7249	13.7224	13.7199	13.7174	13.7149	13.7124	13.7099	13.7074	13.705	13.7025	13.7	13.6975
13.8097	13.8072	13.8047	13.8023	13.7998	13.7973	13.7948	13.7923	13.7898	13.7873	13.7849	13.7824	13.7799	13.7774	13.7749	13.7724	13.77	13.7675	13.765	13.7625	13.76	13.7575	13.7551	13.7526	13.7501	13.7476	13.7451	13.7426	13.7401	13.7377	13.7352	13.7327	13.7302	13.7277	13.7252	13.7228	13.7203	13.7178	13.7153	13.7128	13.7103	13.7079	13.7054	13.7029	13.7004	13.6979	13.6954	13.6929	13.6905	13.688
13.7998	13.7973	13.7948	13.7923	13.7899	13.7874	13.7849	13.7824	13.78	13.7775	13.775	13.7726	13.7701	13.7676	13.7651	13.7627	13.7602	13.7577	13.7552	13.7528	13.7503	13.7478	13.7453	13.7429	13.7404	13.7379	13.7354	13.733	13.7305	13.728	13.7255	13.7231	13.7206	13.7181	13.7156	13.7132	13.7107	13.7082	13.7057	13.7033	13.7008	13.6983	13.6959	13.6934	13.6909	13.6884	13.686	13.6835	13.681	13.6785
13.7899	13.7874	13.7849	13.7825	13.78	13.7776	13.7751	13.7726	13.7702	13.7677	13.7652	13.7628	13.7603	13.7578	13.7554	13.7529	13.7504	13.748	13.7455	13.7431	13.7406	13.7381	13.7357	13.7332	13.7307	13.7283	13.7258	13.7233	13.7209	13.7184	13.7159	13.7135	13.711	13.7086	13.7061	13.7036	13.7012	13.6987	13.6962	13.6938	13.6913	13.6888	13.6864	13.6839	13.6814	13.679	13.6765	13.6741	13.6716	13.6691
13.78	13.7776	13.7751	13.7727	13.7702	13.7677	13.7653	13.7628	13.7604	13.7579	13.7555	13.753	13.7506	13.7481	13.7457	13.7432	13.7407	13.7383	13.7358	13.7334	13.7309	13.7285	13.726	13.7236	13.7211	13.7187	13.7162	13.7137	13.7113	13.7088	13.7064	13.7039	13.7015	13.699	13.6966	13.6941	13.6917	13.6892	13.6868	13.6843	13.6818	13.6794	13.6769	13.6745	13.672	13.6696	13.6671	13.6647	13.6622	13.6598
13.7702	13.7678	13.7653	13.7629	13.7604	13.758	13.7555	13.7531	13.7507	13.7482	13.7458	13.7433	13.7409	13.7384	13.736	13.7335	13.7311	13.7286	13.7262	13.7238	13.7213	13.7189	13.7164	13.714	13.7115	13.7091	13.7066	13.7042	13.7018	13.6993	13.6969	13.6944	13.692	13.6895	13.6871	13.6846	13.6822	13.6798	13.6773	13.6749	13.6724	13.67	13.6675	13.6651	13.6626	13.6602	13.6578	13.6553	13.6529	13.6504
13.7604	13.758	13.7556	13.7531	13.7507	13.7483	13.7458	13.7434	13.741	13.7385	13.7361	13.7337	13.7312	13.7288	13.7263	13.7239	13.7215	13.719	13.7166	13.7142	13.7117	13.7093	13.7069	13.7044	13.702	13.6996	13.6971	13.6947	13.6923	13.6898	13.6874	13.685	13.6825	13.6801	13.6777	13.6752	13.6728	13.6703	13.6679	13.6655	13.663	13.6606	13.6582	13.6557	13.6533	13.6509	13.6484	13.646	13.6436	13.6411
13.7507	13.7483	13.7459	13.7434	13.741	13.7386	13.7362	13.7337	13.7313	13.7289	13.7265	13.724	13.7216	13.7192	13.7168	13.7143	13.7119	13.7095	13.7071	13.7046	13.7022	13.6998	13.6974	13.6949	13.6925	13.6901	13.6877	13.6852	13.6828	13.6804	13.678	13.6755	13.6731	13.6707	13.6683	13.6658	13.6634	13.661	13.6586	13.6561	13.6537	13.6513	13.6489	13.6464	13.644	13.6416	13.6392	13.6367	13.6343	13.6319
13.741	13.7386	13.7362	13.7338	13.7314	13.7289	13.7265	13.7241	13.7217	13.7193	13.7169	13.7144	13.712	13.7096	13.7072	13.7048	13.7024	13.7	13.6975	13.6951	13.6927	13.6903	13.6879	13.6855	13.683	13.6806	13.6782	13.6758	13.6734	13.671	13.6686	13.6661	13.6637	13.6613	13.6589	13.6565	13.6541	13.6516	13.6492	13.6468	13.6444	13.642	13.6396	13.6372	13.6347	13.6323	13.6299	13.6275	13.6251	13.6227
13.7314	13.729	13.7266	13.7242	13.7217	13.7193	13.7169	13.7145	13.7121	13.7097	13.7073	13.7049	13.7025	13.7001	13.6977	13.6953	13.6929	13.6905	13.6881	13.6857	13.6833	13.6808	13.6784	13.676	13.6736	13.6712	13.6688	13.6664	13.664	13.6616	13.6592	13.6568	13.6544	13.652	13.6496	13.6472	13.6448	13.6424	13.64	13.6375	13.6351	13.6327	13.6303	13.6279	13.6255	13.6231	13.6207	13.6183	13.6159	13.6135
13.7218	13.7194	13.717	13.7146	13.7122	13.7098	13.7074	13.705	13.7026	13.7002	13.6978	13.6954	13.693	13.6906	13.6882	13.6858	13.6834	13.681	13.6786	13.6762	13.6738	13.6714	13.669	13.6667	13.6643	13.6619	13.6595	13.6571	13.6547	13.6523	13.6499	13.6475	13.6451	13.6427	13.6403	13.6379	13.6355	13.6331	13.6307	13.6283	13.6259	13.6235	13.6211	13.6187	13.6163	13.6139	13.6115	13.6091	13.6067	13.6044
13.7122	13.7098	13.7074	13.705	13.7026	13.7003	13.6979	13.6955	13.6931	13.6907	13.6883	13.6859	13.6836	13.6812	13.6788	13.6764	13.674	13.6716	13.6692	13.6668	13.6645	13.6621	13.6597	13.6573	13.6549	13.6525	13.6501	13.6478	13.6454	13.643	13.6406	13.6382	13.6358	13.6334	13.6311	13.6287	13.6263	13.6239	13.6215	13.6191	13.6167	13.6143	13.612	13.6096	13.6072	13.6048	13.6024	13.6	13.5976	13.5953
13.7027	13.7003	13.6979	13.6955	13.6932	13.6908	13.6884	13.686	13.6836	13.6813	13.6789	13.6765	13.6741	13.6718	13.6694	13.667	13.6646	13.6623	13.6599	13.6575	13.6551	13.6527	13.6504	13.648	13.6456	13.6432	13.6409	13.6385	13.6361	13.6337	13.6314	13.629	13.6266	13.6242	13.6218	13.6195	13.6171	13.6147	13.6123	13.61	13.6076	13.6052	13.6028	13.6005	13.5981	13.5957	13.5933	13.5909	13.5886	13.5862
13.6932	13.6908	13.6884	13.6861	13.6837	13.6813	13.679	13.6766	13.6742	13.6719	13.6695	13.6671	13.6648	13.6624	13.66	13.6577	13.6553	13.6529	13.6506	13.6482	13.6458	13.6435	13.6411	13.6387	13.6364	13.634	13.6316	13.6293	13.6269	13.6245	13.6221	13.6198	13.6174	13.615	13.6127	13.6103	13.6079	13.6056	13.6032	13.6008	13.5985	13.5961	13.5937	13.5914	13.589	13.5866	13.5843	13.5819	13.5795	13.5772
13.6837	13.6814	13.679	13.6766	13.6743	13.6719	13.6696	13.6672	13.6649	13.6625	13.6601	13.6578	13.6554	13.6531	13.6507	13.6484	13.646	13.6436	13.6413	13.6389	13.6366	13.6342	13.6318	13.6295	13.6271	13.6248	13.6224	13.6201	13.6177	13.6153	13.613	13.6106	13.6083	13.6059	13.6036	13.6012	13.5988	13.5965	13.5941	13.5918	13.5894	13.587	13.5847	13.5823	13.58	13.5776	13.5753	13.5729	13.5705	13.5682
13.6743	13.672	13.6696	13.6673	13.6649	13.6626	13.6602	13.6579	13.6555	13.6532	13.6508	13.6485	13.6461	13.6438	13.6414	13.6391	13.6367	13.6344	13.632	13.6297	13.6273	13.625	13.6226	13.6203	13.6179	13.6156	13.6132	13.6109	13.6086	13.6062	13.6039	13.6015	13.5992	13.5968	13.5945	13.5921	13.5898	13.5874	13.5851	13.5827	13.5804	13.578	13.5757	13.5733	13.571	13.5686	13.5663	13.5639	13.5616	13.5592
13.6649	13.6626	13.6603	13.6579	13.6556	13.6532	13.6509	13.6486	13.6462	13.6439	13.6415	13.6392	13.6369	13.6345	13.6322	13.6298	13.6275	13.6252	13.6228	13.6205	13.6182	13.6158	13.6135	13.6111	13.6088	13.6065	13.6041	13.6018	13.5994	13.5971	13.5948	13.5924	13.5901	13.5877	13.5854	13.5831	13.5807	13.5784	13.576	13.5737	13.5714	13.569	13.5667	13.5644	13.562	13.5597	13.5573	13.555	13.5527	13.5503
13.6556	13.6533	13.6509	13.6486	13.6463	13.644	13.6416	13.6393	13.637	13.6346	13.6323	13.63	13.6276	13.6253	13.623	13.6207	13.6183	13.616	13.6137	13.6113	13.609	13.6067	13.6043	13.602	13.5997	13.5974	13.595	13.5927	13.5904	13.588	13.5857	13.5834	13.581	13.5787	13.5764	13.5741	13.5717	13.5694	13.5671	13.5647	13.5624	13.5601	13.5577	13.5554	13.5531	13.5508	13.5484	13.5461	13.5438	13.5414
13.6463	13.644	13.6417	13.6393	13.637	13.6347	13.6324	13.6301	13.6277	13.6254	13.6231	13.6208	13.6185	13.6161	13.6138	13.6115	13.6092	13.6069	13.6045	13.6022	13.5999	13.5976	13.5953	13.5929	13.5906	13.5883	13.586	13.5837	13.5813	13.579	13.5767	13.5744	13.572	13.5697	13.5674	13.5651	13.5628	13.5604	13.5581	13.5558	13.5535	13.5512	13.5488	13.5465	13.5442	13.5419	13.5396	13.5372	13.5349	13.5326
13.637	13.6347	13.6324	13.6301	13.6278	13.6255	13.6232	13.6209	13.6186	13.6162	13.6139	13.6116	13.6093	13.607	13.6047	13.6024	13.6001	13.5978	13.5954	13.5931	13.5908	13.5885	13.5862	13.5839	13.5816	13.5793	13.577	13.5746	13.5723	13.57	13.5677	13.5654	13.5631	13.5608	13.5585	13.5562	13.5538	13.5515	13.5492	13.5469	13.5446	13.5423	13.54	13.5377	13.5354	13.533	13.5307	13.5284	13.5261	13.5238
13.6278	13.6255	13.6232	13.6209	13.6186	13.6163	13.614	13.6117	13.6094	13.6071	13.6048	13.6025	13.6002	13.5979	13.5956	13.5933	13.591	13.5887	13.5864	13.5841	13.5818	13.5795	13.5772	13.5749	13.5726	13.5703	13.568	13.5657	13.5634	13.5611	13.5588	13.5565	13.5542	13.5519	13.5496	13.5473	13.545	13.5427	13.5403	13.538	13.5357	13.5334	13.5311	13.5288	13.5265	13.5242	13.5219	13.5196	13.5173	13.515
13.6186	13.6164	13.6141	13.6118	13.6095	13.6072	13.6049	13.6026	13.6003	13.598	13.5957	13.5934	13.5911	13.5888	13.5865	13.5843	13.582	13.5797	13.5774	13.5751	13.5728	13.5705	13.5682	13.5659	13.5636	13.5613	13.559	13.5567	13.5544	13.5522	13.5499	13.5476	13.5453	13.543	13.5407	13.5384	13.5361	13.5338	13.5315	13.5292	13.5269	13.5246	13.5223	13.5201	13.5178	13.5155	13.5132	13.5109	13.5086	13.5063
13.6095	13.6072	13.6049	13.6026	13.6004	13.5981	13.5958	13.5935	13.5912	13.5889	13.5867	13.5844	13.5821	13.5798	13.5775	13.5752	13.573	13.5707	13.5684	13.5661	13.5638	13.5615	13.5593	13.557	13.5547	13.5524	13.5501	13.5478	13.5456	13.5433	13.541	13.5387	13.5364	13.5341	13.5319	13.5296	13.5273	13.525	13.5227	13.5204	13.5181	13.5159	13.5136	13.5113	13.509	13.5067	13.5044	13.5022	13.4999	13.4976
13.6004	13.5981	13.5958	13.5936	13.5913	13.589	13.5867	13.5845	13.5822	13.5799	13.5776	13.5754	13.5731	13.5708	13.5685	13.5663	13.564	13.5617	13.5594	13.5572	13.5549	13.5526	13.5503	13.5481	13.5458	13.5435	13.5412	13.539	13.5367	13.5344	13.5322	13.5299	13.5276	13.5253	13.5231	13.5208	13.5185	13.5162	13.514	13.5117	13.5094	13.5071	13.5049	13.5026	13.5003	13.498	13.4958	13.4935	13.4912	13.4889
13.5913	13.5891	13.5868	13.5845	13.5823	13.58	13.5777	13.5755	13.5732	13.5709	13.5687	13.5664	13.5641	13.5619	13.5596	13.5573	13.5551	13.5528	13.5505	13.5483	13.546	13.5437	13.5415	13.5392	13.5369	13.5347	13.5324	13.5301	13.5279	13.5256	13.5234	13.5211	13.5188	13.5166	13.5143	13.512	13.5098	13.5075	13.5052	13.503	13.5007	13.4984	13.4962	13.4939	13.4916	13.4894	13.4871	13.4848	13.4826	13.4803
13.5823	13.58	13.5778	13.5755	13.5733	13.571	13.5687	13.5665	13.5642	13.562	13.5597	13.5575	13.5552	13.5529	13.5507	13.5484	13.5462	13.5439	13.5417	13.5394	13.5372	13.5349	13.5326	13.5304	13.5281	13.5259	13.5236	13.5214	13.5191	13.5168	13.5146	13.5123	13.5101	13.5078	13.5056	13.5033	13.501	13.4988	13.4965	13.4943	13.492	13.4898	13.4875	13.4853	13.483	13.4807	13.4785	13.4762	13.474	13.4717
13.5733	13.571	13.5688	13.5665	13.5643	13.562	13.5598	13.5575	13.5553	13.5531	13.5508	13.5486	13.5463	13.5441	13.5418	13.5396	13.5373	13.5351	13.5328	13.5306	13.5283	13.5261	13.5238	13.5216	13.5193	13.5171	13.5148	13.5126	13.5104	13.5081	13.5059	13.5036	13.5014	13.4991	13.4969	13.4946	13.4924	13.4901	13.4879	13.4856	13.4834	13.4811	13.4789	13.4766	13.4744	13.4721	13.4699	13.4677	13.4654	13.4632
13.5643	13.5621	13.5598	13.5576	13.5554	13.5531	13.5509	13.5486	13.5464	13.5442	13.5419	13.5397	13.5375	13.5352	13.533	13.5307	13.5285	13.5263	13.524	13.5218	13.5195	13.5173	13.5151	13.5128	13.5106	13.5084	13.5061	13.5039	13.5016	13.4994	13.4972	13.4949	13.4927	13.4904	13.4882	13.486	13.4837	13.4815	13.4793	13.477	13.4748	13.4725	13.4703	13.4681	13.4658	13.4636	13.4613	13.4591	13.4569	13.4546
13.5554	13.5532	13.5509	13.5487	13.5465	13.5442	13.542	13.5398	13.5376	13.5353	13.5331	13.5309	13.5286	13.5264	13.5242	13.5219	13.5197	13.5175	13.5153	13.513	13.5108	13.5086	13.5063	13.5041	13.5019	13.4997	13.4974	13.4952	13.493	13.4907	13.4885	13.4863	13.484	13.4818	13.4796	13.4774	13.4751	13.4729	13.4707	13.4684	13.4662	13.464	13.4618	13.4595	13.4573	13.4551	13.4528	13.4506	13.4484	13.4461
13.5465	13.5443	13.5421	13.5398	13.5376	13.5354	13.5332	13.531	13.5287	13.5265	13.5243	13.5221	13.5199	13.5176	13.5154	13.5132	13.511	13.5087	13.5065	13.5043	13.5021	13.4999	13.4976	13.4954	13.4932	13.491	13.4888	13.4865	13.4843	13.4821	13.4799	13.4777	13.4754	13.4732	13.471	13.4688	13.4666	13.4643	13.4621	13.4599	13.4577	13.4555	13.4532	13.451	13.4488	13.4466	13.4444	13.4421	13.4399	13.4377
13.5376	13.5354	13.5332	13.531	13.5288	13.5266	13.5244	13.5222	13.5199	13.5177	13.5155	13.5133	13.5111	13.5089	13.5067	13.5045	13.5023	13.5	13.4978	13.4956	13.4934	13.4912	13.489	13.4868	13.4846	13.4823	13.4801	13.4779	13.4757	13.4735	13.4713	13.4691	13.4669	13.4647	13.4624	13.4602	13.458	13.4558	13.4536	13.4514	13.4492	13.447	13.4447	13.4425	13.4403	13.4381	13.4359	13.4337	13.4315	13.4293
13.5288	13.5266	13.5244	13.5222	13.52	13.5178	13.5156	13.5134	13.5112	13.509	13.5068	13.5046	13.5024	13.5002	13.498	13.4958	13.4936	13.4914	13.4892	13.487	13.4848	13.4826	13.4804	13.4782	13.476	13.4737	13.4715	13.4693	13.4671	13.4649	13.4627	13.4605	13.4583	13.4561	13.4539	13.4517	13.4495	13.4473	13.4451	13.4429	13.4407	13.4385	13.4363	13.4341	13.4319	13.4297	13.4275	13.4253	13.4231	13.4209
13.52	13.5178	13.5156	13.5135	13.5113	13.5091	13.5069	13.5047	13.5025	13.5003	13.4981	13.4959	13.4937	13.4915	13.4893	13.4871	13.4849	13.4827	13.4805	13.4783	13.4762	13.474	13.4718	13.4696	13.4674	13.4652	13.463	13.4608	13.4586	13.4564	13.4542	13.452	13.4498	13.4476	13.4454	13.4432	13.441	13.4389	13.4367	13.4345	13.4323	13.4301	13.4279	13.4257	13.4235	13.4213	13.4191	13.4169	13.4147	13.4125
13.5113	13.5091	13.5069	13.5047	13.5025	13.5004	13.4982	13.496	13.4938	13.4916	13.4894	13.4872	13.4851	13.4829	13.4807	13.4785	13.4763	13.4741	13.4719	13.4698	13.4676	13.4654	13.4632	13.461	13.4588	13.4567	13.4545	13.4523	13.4501	13.4479	13.4457	13.4435	13.4414	13.4392	13.437	13.4348	13.4326	13.4304	13.4282	13.4261	13.4239	13.4217	13.4195	13.4173	13.4151	13.4129	13.4108	13.4086	13.4064	13.4042
13.5026	13.5004	13.4982	13.496	13.4939	13.4917	13.4895	13.4873	13.4852	13.483	13.4808	13.4786	13.4765	13.4743	13.4721	13.4699	13.4677	13.4656	13.4634	13.4612	13.459	13.4569	13.4547	13.4525	13.4503	13.4482	13.446	13.4438	13.4416	13.4394	13.4373	13.4351	13.4329	13.4307	13.4286	13.4264	13.4242	13.422	13.4199	13.4177	13.4155	13.4133	13.4112	13.409	13.4068	13.4046	13.4024	13.4003	13.3981	13.3959
13.4939	13.4917	13.4896	13.4874	13.4852	13.483	13.4809	13.4787	13.4765	13.4744	13.4722	13.47	13.4679	13.4657	13.4635	13.4614	13.4592	13.457	13.4549	13.4527	13.4505	13.4484	13.4462	13.444	13.4419	13.4397	13.4375	13.4354	13.4332	13.431	13.4288	13.4267	13.4245	13.4223	13.4202	13.418	13.4158	13.4137	13.4115	13.4093	13.4072	13.405	13.4028	13.4007	13.3985	13.3963	13.3942	13.392	13.3898	13.3877
13.4852	13.4831	13.4809	13.4788	13.4766	13.4744	13.4723	13.4701	13.468	13.4658	13.4636	13.4615	13.4593	13.4572	13.455	13.4529	13.4507	13.4485	13.4464	13.4442	13.4421	13.4399	13.4377	13.4356	13.4334	13.4313	13.4291	13.4269	13.4248	13.4226	13.4205	13.4183	13.4161	13.414	13.4118	13.4097	13.4075	13.4053	13.4032	13.401	13.3989	13.3967	13.3946	13.3924	13.3902	13.3881	13.3859	13.3838	13.3816	13.3794
13.4766	13.4745	13.4723	13.4702	13.468	13.4659	13.4637	13.4616	13.4594	13.4573	13.4551	13.453	13.4508	13.4487	13.4465	13.4444	13.4422	13.4401	13.4379	13.4358	13.4336	13.4315	13.4293	13.4272	13.425	13.4229	13.4207	13.4186	13.4164	13.4143	13.4121	13.41	13.4078	13.4057	13.4035	13.4014	13.3992	13.3971	13.3949	13.3928	13.3906	13.3884	13.3863	13.3841	13.382	13.3798	13.3777	13.3755	13.3734	13.3712
13.468	13.4659	13.4638	13.4616	13.4595	13.4573	13.4552	13.4531	13.4509	13.4488	13.4466	13.4445	13.4423	13.4402	13.4381	13.4359	13.4338	13.4316	13.4295	13.4273	13.4252	13.4231	13.4209	13.4188	13.4166	13.4145	13.4124	13.4102	13.4081	13.4059	13.4038	13.4016	13.3995	13.3974	13.3952	13.3931	13.3909	13.3888	13.3866	13.3845	13.3824	13.3802	13.3781	13.3759	13.3738	13.3717	13.3695	13.3674	13.3652	13.3631
13.4595	13.4574	13.4552	13.4531	13.451	13.4488	13.4467	13.4446	13.4424	13.4403	13.4382	13.436	13.4339	13.4318	13.4296	13.4275	13.4254	13.4232	13.4211	13.419	13.4168	13.4147	13.4126	13.4104	13.4083	13.4062	13.404	13.4019	13.3998	13.3976	13.3955	13.3934	13.3912	13.3891	13.387	13.3848	13.3827	13.3806	13.3784	13.3763	13.3742	13.372	13.3699	13.3678	13.3656	13.3635	13.3614	13.3592	13.3571	13.355
13.451	13.4489	13.4467	13.4446	13.4425	13.4404	13.4382	13.4361	13.434	13.4319	13.4297	13.4276	13.4255	13.4234	13.4212	13.4191	13.417	13.4149	13.4127	13.4106	13.4085	13.4064	13.4042	13.4021	13.4	13.3979	13.3957	13.3936	13.3915	13.3894	13.3872	13.3851	13.383	13.3809	13.3787	13.3766	13.3745	13.3724	13.3702	13.3681	13.366	13.3639	13.3617	13.3596	13.3575	13.3554	13.3532	13.3511	13.349	13.3469
13.4425	13.4404	13.4383	13.4362	13.434	13.4319	13.4298	13.4277	13.4256	13.4235	13.4213	13.4192	13.4171	13.415	13.4129	13.4108	13.4086	13.4065	13.4044	13.4023	13.4002	13.3981	13.3959	13.3938	13.3917	13.3896	13.3875	13.3854	13.3832	13.3811	13.379	13.3769	13.3748	13.3727	13.3705	13.3684	13.3663	13.3642	13.3621	13.36	13.3578	13.3557	13.3536	13.3515	13.3494	13.3473	13.3452	13.343	13.3409	13.3388
13.4341	13.432	13.4298	13.4277	13.4256	13.4235	13.4214	13.4193	13.4172	13.4151	13.413	13.4109	13.4088	13.4067	13.4046	13.4024	13.4003	13.3982	13.3961	13.394	13.3919	13.3898	13.3877	13.3856	13.3835	13.3814	13.3793	13.3771	13.375	13.3729	13.3708	13.3687	13.3666	13.3645	13.3624	13.3603	13.3582	13.3561	13.354	13.3518	13.3497	13.3476	13.3455	13.3434	13.3413	13.3392	13.3371	13.335	13.3329	13.3308
13.4257	13.4236	13.4215	13.4194	13.4173	13.4152	13.4131	13.411	13.4089	13.4068	13.4047	13.4026	13.4005	13.3984	13.3963	13.3942	13.3921	13.39	13.3879	13.3858	13.3837	13.3816	13.3795	13.3774	13.3753	13.3732	13.3711	13.369	13.3669	13.3648	13.3627	13.3606	13.3585	13.3564	13.3543	13.3522	13.3501	13.348	13.3459	13.3438	13.3417	13.3396	13.3375	13.3354	13.3333	13.3312	13.3291	13.327	13.3249	13.3228
13.4173	13.4152	13.4131	13.411	13.4089	13.4068	13.4047	13.4026	13.4005	13.3984	13.3964	13.3943	13.3922	13.3901	13.388	13.3859	13.3838	13.3817	13.3796	13.3775	13.3754	13.3734	13.3713	13.3692	13.3671	13.365	13.3629	13.3608	13.3587	13.3566	13.3545	13.3524	13.3504	13.3483	13.3462	13.3441	13.342	13.3399	13.3378	13.3357	13.3336	13.3315	13.3294	13.3273	13.3253	13.3232	13.3211	13.319	13.3169	13.3148
13.4089	13.4068	13.4048	13.4027	13.4006	13.3985	13.3964	13.3943	13.3923	13.3902	13.3881	13.386	13.3839	13.3818	13.3798	13.3777	13.3756	13.3735	13.3714	13.3693	13.3673	13.3652	13.3631	13.361	13.3589	13.3569	13.3548	13.3527	13.3506	13.3485	13.3464	13.3444	13.3423	13.3402	13.3381	13.336	13.3339	13.3319	13.3298	13.3277	13.3256	13.3235	13.3214	13.3194	13.3173	13.3152	13.3131	13.311	13.3089	13.3069
13.4006	13.3985	13.3965	13.3944	13.3923	13.3902	13.3882	13.3861	13.384	13.3819	13.3799	13.3778	13.3757	13.3736	13.3716	13.3695	13.3674	13.3653	13.3633	13.3612	13.3591	13.357	13.355	13.3529	13.3508	13.3487	13.3467	13.3446	13.3425	13.3404	13.3384	13.3363	13.3342	13.3321	13.3301	13.328	13.3259	13.3238	13.3218	13.3197	13.3176	13.3155	13.3135	13.3114	13.3093	13.3073	13.3052	13.3031	13.301	13.299
13.3923	13.3903	13.3882	13.3861	13.3841	13.382	13.3799	13.3779	13.3758	13.3737	13.3717	13.3696	13.3675	13.3655	13.3634	13.3613	13.3593	13.3572	13.3551	13.3531	13.351	13.3489	13.3469	13.3448	13.3427	13.3407	13.3386	13.3365	13.3345	13.3324	13.3303	13.3283	13.3262	13.3241	13.3221	13.32	13.3179	13.3159	13.3138	13.3117	13.3097	13.3076	13.3055	13.3035	13.3014	13.2993	13.2973	13.2952	13.2931	13.2911
13.3841	13.382	13.38	13.3779	13.3758	13.3738	13.3717	13.3697	13.3676	13.3655	13.3635	13.3614	13.3594	13.3573	13.3553	13.3532	13.3511	13.3491	13.347	13.345	13.3429	13.3409	13.3388	13.3367	13.3347	13.3326	13.3306	13.3285	13.3264	13.3244	13.3223	13.3203	13.3182	13.3162	13.3141	13.312	13.31	13.3079	13.3059	13.3038	13.3017	13.2997	13.2976	13.2956	13.2935	13.2915	13.2894	13.2873	13.2853	13.2832
13.3759	13.3738	13.3718	13.3697	13.3677	13.3656	13.3636	13.3615	13.3595	13.3574	13.3554	13.3533	13.3513	13.3492	13.3472	13.3451	13.3431	13.341	13.339	13.3369	13.3349	13.3328	13.3308	13.3287	13.3267	13.3246	13.3226	13.3205	13.3185	13.3164	13.3144	13.3123	13.3103	13.3082	13.3062	13.3041	13.3021	13.3	13.298	13.2959	13.2939	13.2918	13.2898	13.2877	13.2857	13.2836	13.2816	13.2795	13.2775	13.2754
13.3677	13.3656	13.3636	13.3615	13.3595	13.3575	13.3554	13.3534	13.3513	13.3493	13.3472	13.3452	13.3432	13.3411	13.3391	13.337	13.335	13.333	13.3309	13.3289	13.3268	13.3248	13.3227	13.3207	13.3187	13.3166	13.3146	13.3125	13.3105	13.3085	13.3064	13.3044	13.3023	13.3003	13.2982	13.2962	13.2942	13.2921	13.2901	13.288	13.286	13.284	13.2819	13.2799	13.2778	13.2758	13.2737	13.2717	13.2697	13.2676
13.3595	13.3575	13.3554	13.3534	13.3514	13.3493	13.3473	13.3453	13.3432	13.3412	13.3392	13.3371	13.3351	13.3331	13.331	13.329	13.327	13.3249	13.3229	13.3209	13.3188	13.3168	13.3148	13.3127	13.3107	13.3087	13.3066	13.3046	13.3026	13.3005	13.2985	13.2965	13.2944	13.2924	13.2904	13.2883	13.2863	13.2843	13.2822	13.2802	13.2782	13.2761	13.2741	13.2721	13.27	13.268	13.266	13.2639	13.2619	13.2599
13.3514	13.3494	13.3473	13.3453	13.3433	13.3413	13.3392	13.3372	13.3352	13.3332	13.3311	13.3291	13.3271	13.3251	13.323	13.321	13.319	13.317	13.3149	13.3129	13.3109	13.3088	13.3068	13.3048	13.3028	13.3007	13.2987	13.2967	13.2947	13.2926	13.2906	13.2886	13.2866	13.2845	13.2825	13.2805	13.2785	13.2764	13.2744	13.2724	13.2704	13.2683	13.2663	13.2643	13.2623	13.2602	13.2582	13.2562	13.2542	13.2521
13.3433	13.3413	13.3393	13.3372	13.3352	13.3332	13.3312	13.3292	13.3271	13.3251	13.3231	13.3211	13.3191	13.3171	13.315	13.313	13.311	13.309	13.307	13.305	13.3029	13.3009	13.2989	13.2969	13.2949	13.2929	13.2908	13.2888	13.2868	13.2848	13.2828	13.2808	13.2787	13.2767	13.2747	13.2727	13.2707	13.2686	13.2666	13.2646	13.2626	13.2606	13.2586	13.2565	13.2545	13.2525	13.2505	13.2485	13.2465	13.2444
13.3352	13.3332	13.3312	13.3292	13.3272	13.3252	13.3232	13.3212	13.3191	13.3171	13.3151	13.3131	13.3111	13.3091	13.3071	13.3051	13.3031	13.3011	13.2991	13.297	13.295	13.293	13.291	13.289	13.287	13.285	13.283	13.281	13.279	13.277	13.2749	13.2729	13.2709	13.2689	13.2669	13.2649	13.2629	13.2609	13.2589	13.2569	13.2549	13.2528	13.2508	13.2488	13.2468	13.2448	13.2428	13.2408	13.2388	13.2368
13.3272	13.3252	13.3232	13.3212	13.3192	13.3172	13.3152	13.3132	13.3112	13.3092	13.3072	13.3052	13.3032	13.3012	13.2992	13.2972	13.2952	13.2932	13.2912	13.2892	13.2872	13.2852	13.2832	13.2812	13.2792	13.2772	13.2752	13.2732	13.2712	13.2692	13.2672	13.2652	13.2632	13.2612	13.2592	13.2571	13.2551	13.2531	13.2511	13.2491	13.2471	13.2451	13.2431	13.2411	13.2391	13.2371	13.2351	13.2331	13.2311	13.2291
13.3192	13.3172	13.3152	13.3132	13.3112	13.3092	13.3072	13.3052	13.3032	13.3012	13.2993	13.2973	13.2953	13.2933	13.2913	13.2893	13.2873	13.2853	13.2833	13.2813	13.2793	13.2773	13.2753	13.2733	13.2714	13.2694	13.2674	13.2654	13.2634	13.2614	13.2594	13.2574	13.2554	13.2534	13.2514	13.2494	13.2474	13.2454	13.2434	13.2415	13.2395	13.2375	13.2355	13.2335	13.2315	13.2295	13.2275	13.2255	13.2235	13.2215
13.3112	13.3092	13.3072	13.3053	13.3033	13.3013	13.2993	13.2973	13.2953	13.2933	13.2914	13.2894	13.2874	13.2854	13.2834	13.2814	13.2795	13.2775	13.2755	13.2735	13.2715	13.2695	13.2675	13.2656	13.2636	13.2616	13.2596	13.2576	13.2556	13.2536	13.2517	13.2497	13.2477	13.2457	13.2437	13.2417	13.2397	13.2378	13.2358	13.2338	13.2318	13.2298	13.2278	13.2259	13.2239	13.2219	13.2199	13.2179	13.2159	13.2139
13.3033	13.3013	13.2993	13.2973	13.2954	13.2934	13.2914	13.2894	13.2875	13.2855	13.2835	13.2815	13.2795	13.2776	13.2756	13.2736	13.2716	13.2697	13.2677	13.2657	13.2637	13.2617	13.2598	13.2578	13.2558	13.2538	13.2519	13.2499	13.2479	13.2459	13.244	13.242	13.24	13.238	13.236	13.2341	13.2321	13.2301	13.2281	13.2262	13.2242	13.2222	13.2202	13.2183	13.2163	13.2143	13.2123	13.2103	13.2084	13.2064
13.2954	13.2934	13.2914	13.2895	13.2875	13.2855	13.2835	13.2816	13.2796	13.2776	13.2757	13.2737	13.2717	13.2698	13.2678	13.2658	13.2638	13.2619	13.2599	13.2579	13.256	13.254	13.252	13.2501	13.2481	13.2461	13.2442	13.2422	13.2402	13.2382	13.2363	13.2343	13.2323	13.2304	13.2284	13.2264	13.2245	13.2225	13.2205	13.2186	13.2166	13.2146	13.2126	13.2107	13.2087	13.2067	13.2048	13.2028	13.2008	13.1989
13.2875	13.2855	13.2836	13.2816	13.2796	13.2777	13.2757	13.2737	13.2718	13.2698	13.2679	13.2659	13.2639	13.262	13.26	13.2581	13.2561	13.2541	13.2522	13.2502	13.2482	13.2463	13.2443	13.2424	13.2404	13.2384	13.2365	13.2345	13.2326	13.2306	13.2286	13.2267	13.2247	13.2228	13.2208	13.2188	13.2169	13.2149	13.2129	13.211	13.209	13.2071	13.2051	13.2031	13.2012	13.1992	13.1973	13.1953	13.1933	13.1914
13.2796	13.2777	13.2757	13.2738	13.2718	13.2699	13.2679	13.2659	13.264	13.262	13.2601	13.2581	13.2562	13.2542	13.2523	13.2503	13.2484	13.2464	13.2445	13.2425	13.2406	13.2386	13.2366	13.2347	13.2327	13.2308	13.2288	13.2269	13.2249	13.223	13.221	13.2191	13.2171	13.2152	13.2132	13.2112	13.2093	13.2073	13.2054	13.2034	13.2015	13.1995	13.1976	13.1956	13.1937	13.1917	13.1898	13.1878	13.1859	13.1839
13.2718	13.2699	13.2679	13.266	13.264	13.2621	13.2601	13.2582	13.2562	13.2543	13.2523	13.2504	13.2485	13.2465	13.2446	13.2426	13.2407	13.2387	13.2368	13.2348	13.2329	13.2309	13.229	13.227	13.2251	13.2232	13.2212	13.2193	13.2173	13.2154	13.2134	13.2115	13.2095	13.2076	13.2056	13.2037	13.2018	13.1998	13.1979	13.1959	13.194	13.192	13.1901	13.1881	13.1862	13.1842	13.1823	13.1804	13.1784	13.1765
13.264	13.2621	13.2601	13.2582	13.2563	13.2543	13.2524	13.2504	13.2485	13.2466	13.2446	13.2427	13.2407	13.2388	13.2369	13.2349	13.233	13.2311	13.2291	13.2272	13.2252	13.2233	13.2214	13.2194	13.2175	13.2156	13.2136	13.2117	13.2097	13.2078	13.2059	13.2039	13.202	13.2001	13.1981	13.1962	13.1942	13.1923	13.1904	13.1884	13.1865	13.1846	13.1826	13.1807	13.1787	13.1768	13.1749	13.1729	13.171	13.169
13.2562	13.2543	13.2524	13.2504	13.2485	13.2466	13.2447	13.2427	13.2408	13.2389	13.2369	13.235	13.2331	13.2311	13.2292	13.2273	13.2254	13.2234	13.2215	13.2196	13.2176	13.2157	13.2138	13.2118	13.2099	13.208	13.2061	13.2041	13.2022	13.2003	13.1983	13.1964	13.1945	13.1925	13.1906	13.1887	13.1868	13.1848	13.1829	13.181	13.179	13.1771	13.1752	13.1732	13.1713	13.1694	13.1675	13.1655	13.1636	13.1617
13.2485	13.2466	13.2447	13.2427	13.2408	13.2389	13.237	13.235	13.2331	13.2312	13.2293	13.2274	13.2254	13.2235	13.2216	13.2197	13.2177	13.2158	13.2139	13.212	13.2101	13.2081	13.2062	13.2043	13.2024	13.2004	13.1985	13.1966	13.1947	13.1928	13.1908	13.1889	13.187	13.1851	13.1831	13.1812	13.1793	13.1774	13.1755	13.1735	13.1716	13.1697	13.1678	13.1658	13.1639	13.162	13.1601	13.1582	13.1562	13.1543
13.2408	13.2389	13.237	13.2351	13.2331	13.2312	13.2293	13.2274	13.2255	13.2236	13.2216	13.2197	13.2178	13.2159	13.214	13.2121	13.2102	13.2082	13.2063	13.2044	13.2025	13.2006	13.1987	13.1968	13.1948	13.1929	13.191	13.1891	13.1872	13.1853	13.1834	13.1814	13.1795	13.1776	13.1757	13.1738	13.1719	13.17	13.168	13.1661	13.1642	13.1623	13.1604	13.1585	13.1566	13.1546	13.1527	13.1508	13.1489	13.147
13.2331	13.2312	13.2293	13.2274	13.2255	13.2236	13.2217	13.2198	13.2179	13.216	13.214	13.2121	13.2102	13.2083	13.2064	13.2045	13.2026	13.2007	13.1988	13.1969	13.195	13.1931	13.1912	13.1893	13.1874	13.1854	13.1835	13.1816	13.1797	13.1778	13.1759	13.174	13.1721	13.1702	13.1683	13.1664	13.1645	13.1626	13.1607	13.1587	13.1568	13.1549	13.153	13.1511	13.1492	13.1473	13.1454	13.1435	13.1416	13.1397
13.2255	13.2236	13.2217	13.2198	13.2179	13.216	13.2141	13.2122	13.2103	13.2084	13.2065	13.2046	13.2027	13.2008	13.1989	13.197	13.1951	13.1932	13.1913	13.1894	13.1875	13.1856	13.1837	13.1818	13.1799	13.178	13.1761	13.1742	13.1723	13.1704	13.1685	13.1666	13.1647	13.1628	13.1609	13.159	13.1571	13.1552	13.1533	13.1514	13.1495	13.1476	13.1457	13.1438	13.1419	13.14	13.1381	13.1362	13.1343	13.1324
13.2178	13.216	13.2141	13.2122	13.2103	13.2084	13.2065	13.2046	13.2027	13.2008	13.1989	13.197	13.1951	13.1933	13.1914	13.1895	13.1876	13.1857	13.1838	13.1819	13.18	13.1781	13.1762	13.1743	13.1724	13.1706	13.1687	13.1668	13.1649	13.163	13.1611	13.1592	13.1573	13.1554	13.1535	13.1516	13.1497	13.1479	13.146	13.1441	13.1422	13.1403	13.1384	13.1365	13.1346	13.1327	13.1308	13.1289	13.127	13.1252
13.2103	13.2084	13.2065	13.2046	13.2027	13.2008	13.1989	13.1971	13.1952	13.1933	13.1914	13.1895	13.1876	13.1858	13.1839	13.182	13.1801	13.1782	13.1763	13.1745	13.1726	13.1707	13.1688	13.1669	13.165	13.1631	13.1613	13.1594	13.1575	13.1556	13.1537	13.1518	13.15	13.1481	13.1462	13.1443	13.1424	13.1405	13.1387	13.1368	13.1349	13.133	13.1311	13.1292	13.1274	13.1255	13.1236	13.1217	13.1198	13.1179
13.2027	13.2008	13.1989	13.1971	13.1952	13.1933	13.1914	13.1895	13.1877	13.1858	13.1839	13.182	13.1802	13.1783	13.1764	13.1745	13.1727	13.1708	13.1689	13.167	13.1652	13.1633	13.1614	13.1595	13.1576	13.1558	13.1539	13.152	13.1501	13.1483	13.1464	13.1445	13.1426	13.1408	13.1389	13.137	13.1351	13.1333	13.1314	13.1295	13.1276	13.1257	13.1239	13.122	13.1201	13.1182	13.1164	13.1145	13.1126	13.1107
13.1951	13.1933	13.1914	13.1895	13.1877	13.1858	13.1839	13.1821	13.1802	13.1783	13.1765	13.1746	13.1727	13.1709	13.169	13.1671	13.1652	13.1634	13.1615	13.1596	13.1578	13.1559	13.154	13.1522	13.1503	13.1484	13.1466	13.1447	13.1428	13.1409	13.1391	13.1372	13.1353	13.1335	13.1316	13.1297	13.1279	13.126	13.1241	13.1223	13.1204	13.1185	13.1167	13.1148	13.1129	13.111	13.1092	13.1073	13.1054	13.1036
13.1876	13.1858	13.1839	13.1821	13.1802	13.1783	13.1765	13.1746	13.1727	13.1709	13.169	13.1672	13.1653	13.1634	13.1616	13.1597	13.1579	13.156	13.1541	13.1523	13.1504	13.1485	13.1467	13.1448	13.143	13.1411	13.1392	13.1374	13.1355	13.1337	13.1318	13.1299	13.1281	13.1262	13.1243	13.1225	13.1206	13.1188	13.1169	13.115	13.1132	13.1113	13.1095	13.1076	13.1057	13.1039	13.102	13.1002	13.0983	13.0964
13.1802	13.1783	13.1764	13.1746	13.1727	13.1709	13.169	13.1672	13.1653	13.1635	13.1616	13.1598	13.1579	13.1561	13.1542	13.1523	13.1505	13.1486	13.1468	13.1449	13.1431	13.1412	13.1394	13.1375	13.1357	13.1338	13.132	13.1301	13.1282	13.1264	13.1245	13.1227	13.1208	13.119	13.1171	13.1153	13.1134	13.1116	13.1097	13.1079	13.106	13.1041	13.1023	13.1004	13.0986	13.0967	13.0949	13.093	13.0912	13.0893
13.1727	13.1709	13.169	13.1672	13.1653	13.1635	13.1616	13.1598	13.1579	13.1561	13.1542	13.1524	13.1505	13.1487	13.1468	13.145	13.1432	13.1413	13.1395	13.1376	13.1358	13.1339	13.1321	13.1302	13.1284	13.1265	13.1247	13.1228	13.121	13.1192	13.1173	13.1155	13.1136	13.1118	13.1099	13.1081	13.1062	13.1044	13.1025	13.1007	13.0988	13.097	13.0951	13.0933	13.0915	13.0896	13.0878	13.0859	13.0841	13.0822
13.1653	13.1634	13.1616	13.1598	13.1579	13.1561	13.1542	13.1524	13.1506	13.1487	13.1469	13.145	13.1432	13.1414	13.1395	13.1377	13.1358	13.134	13.1322	13.1303	13.1285	13.1267	13.1248	13.123	13.1211	13.1193	13.1175	13.1156	13.1138	13.1119	13.1101	13.1083	13.1064	13.1046	13.1027	13.1009	13.0991	13.0972	13.0954	13.0935	13.0917	13.0899	13.088	13.0862	13.0844	13.0825	13.0807	13.0788	13.077	13.0752
13.1579	13.156	13.1542	13.1524	13.1505	13.1487	13.1469	13.145	13.1432	13.1414	13.1396	13.1377	13.1359	13.1341	13.1322	13.1304	13.1286	13.1267	13.1249	13.1231	13.1212	13.1194	13.1176	13.1157	13.1139	13.1121	13.1102	13.1084	13.1066	13.1048	13.1029	13.1011	13.0993	13.0974	13.0956	13.0938	13.0919	13.0901	13.0883	13.0864	13.0846	13.0828	13.0809	13.0791	13.0773	13.0754	13.0736	13.0718	13.07	13.0681
13.1505	13.1487	13.1468	13.145	13.1432	13.1414	13.1396	13.1377	13.1359	13.1341	13.1323	13.1304	13.1286	13.1268	13.125	13.1231	13.1213	13.1195	13.1177	13.1158	13.114	13.1122	13.1104	13.1085	13.1067	13.1049	13.1031	13.1012	13.0994	13.0976	13.0958	13.0939	13.0921	13.0903	13.0885	13.0866	13.0848	13.083	13.0812	13.0794	13.0775	13.0757	13.0739	13.0721	13.0702	13.0684	13.0666	13.0648	13.0629	13.0611
13.1432	13.1413	13.1395	13.1377	13.1359	13.1341	13.1322	13.1304	13.1286	13.1268	13.125	13.1232	13.1213	13.1195	13.1177	13.1159	13.1141	13.1123	13.1104	13.1086	13.1068	13.105	13.1032	13.1014	13.0995	13.0977	13.0959	13.0941	13.0923	13.0905	13.0886	13.0868	13.085	13.0832	13.0814	13.0796	13.0777	13.0759	13.0741	13.0723	13.0705	13.0687	13.0668	13.065	13.0632	13.0614	13.0596	13.0578	13.0559	13.0541
13.1358	13.134	13.1322	13.1304	13.1286	13.1268	13.125	13.1232	13.1214	13.1195	13.1177	13.1159	13.1141	13.1123	13.1105	13.1087	13.1069	13.1051	13.1033	13.1014	13.0996	13.0978	13.096	13.0942	13.0924	13.0906	13.0888	13.087	13.0852	13.0834	13.0815	13.0797	13.0779	13.0761	13.0743	13.0725	13.0707	13.0689	13.0671	13.0653	13.0634	13.0616	13.0598	13.058	13.0562	13.0544	13.0526	13.0508	13.049	13.0472
13.1285	13.1267	13.1249	13.1231	13.1213	13.1195	13.1177	13.1159	13.1141	13.1123	13.1105	13.1087	13.1069	13.1051	13.1033	13.1015	13.0997	13.0979	13.0961	13.0943	13.0925	13.0907	13.0889	13.0871	13.0853	13.0835	13.0817	13.0799	13.0781	13.0763	13.0745	13.0727	13.0709	13.0691	13.0673	13.0655	13.0637	13.0619	13.0601	13.0582	13.0564	13.0546	13.0528	13.051	13.0492	13.0474	13.0456	13.0438	13.042	13.0402
13.1213	13.1195	13.1177	13.1159	13.1141	13.1123	13.1105	13.1087	13.1069	13.1051	13.1033	13.1015	13.0997	13.0979	13.0961	13.0943	13.0925	13.0908	13.089	13.0872	13.0854	13.0836	13.0818	13.08	13.0782	13.0764	13.0746	13.0728	13.071	13.0692	13.0674	13.0656	13.0638	13.062	13.0602	13.0584	13.0566	13.0549	13.0531	13.0513	13.0495	13.0477	13.0459	13.0441	13.0423	13.0405	13.0387	13.0369	13.0351	13.0333
13.114	13.1122	13.1105	13.1087	13.1069	13.1051	13.1033	13.1015	13.0997	13.0979	13.0962	13.0944	13.0926	13.0908	13.089	13.0872	13.0854	13.0836	13.0818	13.0801	13.0783	13.0765	13.0747	13.0729	13.0711	13.0693	13.0675	13.0658	13.064	13.0622	13.0604	13.0586	13.0568	13.055	13.0532	13.0515	13.0497	13.0479	13.0461	13.0443	13.0425	13.0407	13.0389	13.0372	13.0354	13.0336	13.0318	13.03	13.0282	13.0264
13.1068	13.105	13.1033	13.1015	13.0997	13.0979	13.0961	13.0943	13.0926	13.0908	13.089	13.0872	13.0854	13.0837	13.0819	13.0801	13.0783	13.0765	13.0748	13.073	13.0712	13.0694	13.0676	13.0659	13.0641	13.0623	13.0605	13.0587	13.057	13.0552	13.0534	13.0516	13.0498	13.0481	13.0463	13.0445	13.0427	13.0409	13.0392	13.0374	13.0356	13.0338	13.032	13.0303	13.0285	13.0267	13.0249	13.0231	13.0213	13.0196
13.0996	13.0979	13.0961	13.0943	13.0925	13.0908	13.089	13.0872	13.0854	13.0837	13.0819	13.0801	13.0783	13.0766	13.0748	13.073	13.0713	13.0695	13.0677	13.0659	13.0642	13.0624	13.0606	13.0588	13.0571	13.0553	13.0535	13.0517	13.05	13.0482	13.0464	13.0447	13.0429	13.0411	13.0393	13.0376	13.0358	13.034	13.0322	13.0305	13.0287	13.0269	13.0251	13.0234	13.0216	13.0198	13.0181	13.0163	13.0145	13.0127
13.0925	13.0907	13.0889	13.0872	13.0854	13.0836	13.0819	13.0801	13.0783	13.0766	13.0748	13.073	13.0713	13.0695	13.0677	13.066	13.0642	13.0624	13.0607	13.0589	13.0571	13.0554	13.0536	13.0518	13.0501	13.0483	13.0465	13.0448	13.043	13.0412	13.0395	13.0377	13.0359	13.0342	13.0324	13.0306	13.0289	13.0271	13.0253	13.0236	13.0218	13.02	13.0183	13.0165	13.0147	13.013	13.0112	13.0095	13.0077	13.0059
13.0853	13.0836	13.0818	13.08	13.0783	13.0765	13.0748	13.073	13.0713	13.0695	13.0677	13.066	13.0642	13.0625	13.0607	13.0589	13.0572	13.0554	13.0537	13.0519	13.0501	13.0484	13.0466	13.0449	13.0431	13.0413	13.0396	13.0378	13.0361	13.0343	13.0326	13.0308	13.029	13.0273	13.0255	13.0238	13.022	13.0202	13.0185	13.0167	13.015	13.0132	13.0114	13.0097	13.0079	13.0062	13.0044	13.0026	13.0009	12.9991
13.0782	13.0765	13.0747	13.073	13.0712	13.0695	13.0677	13.0659	13.0642	13.0624	13.0607	13.0589	13.0572	13.0554	13.0537	13.0519	13.0502	13.0484	13.0467	13.0449	13.0432	13.0414	13.0397	13.0379	13.0362	13.0344	13.0327	13.0309	13.0292	13.0274	13.0257	13.0239	13.0221	13.0204	13.0186	13.0169	13.0151	13.0134	13.0116	13.0099	13.0081	13.0064	13.0046	13.0029	13.0011	12.9994	12.9976	12.9959	12.9941	12.9924
13.0711	13.0694	13.0676	13.0659	13.0641	13.0624	13.0607	13.0589	13.0572	13.0554	13.0537	13.0519	13.0502	13.0484	13.0467	13.045	13.0432	13.0415	13.0397	13.038	13.0362	13.0345	13.0327	13.031	13.0292	13.0275	13.0258	13.024	13.0223	13.0205	13.0188	13.017	13.0153	13.0135	13.0118	13.0101	13.0083	13.0066	13.0048	13.0031	13.0013	12.9996	12.9978	12.9961	12.9944	12.9926	12.9909	12.9891	12.9874	12.9856
13.0641	13.0623	13.0606	13.0588	13.0571	13.0554	13.0536	13.0519	13.0502	13.0484	13.0467	13.0449	13.0432	13.0415	13.0397	13.038	13.0363	13.0345	13.0328	13.031	13.0293	13.0276	13.0258	13.0241	13.0224	13.0206	13.0189	13.0171	13.0154	13.0137	13.0119	13.0102	13.0085	13.0067	13.005	13.0032	13.0015	12.9998	12.998	12.9963	12.9946	12.9928	12.9911	12.9893	12.9876	12.9859	12.9841	12.9824	12.9807	12.9789
13.057	13.0553	13.0536	13.0518	13.0501	13.0484	13.0466	13.0449	13.0432	13.0414	13.0397	13.038	13.0363	13.0345	13.0328	13.0311	13.0293	13.0276	13.0259	13.0241	13.0224	13.0207	13.019	13.0172	13.0155	13.0138	13.012	13.0103	13.0086	13.0068	13.0051	13.0034	13.0016	12.9999	12.9982	12.9965	12.9947	12.993	12.9913	12.9895	12.9878	12.9861	12.9843	12.9826	12.9809	12.9791	12.9774	12.9757	12.974	12.9722
13.05	13.0483	13.0466	13.0448	13.0431	13.0414	13.0397	13.0379	13.0362	13.0345	13.0328	13.0311	13.0293	13.0276	13.0259	13.0242	13.0224	13.0207	13.019	13.0173	13.0155	13.0138	13.0121	13.0104	13.0086	13.0069	13.0052	13.0035	13.0018	13	12.9983	12.9966	12.9949	12.9931	12.9914	12.9897	12.988	12.9862	12.9845	12.9828	12.9811	12.9793	12.9776	12.9759	12.9742	12.9724	12.9707	12.969	12.9673	12.9656
13.043	13.0413	13.0396	13.0379	13.0362	13.0344	13.0327	13.031	13.0293	13.0276	13.0259	13.0241	13.0224	13.0207	13.019	13.0173	13.0156	13.0138	13.0121	13.0104	13.0087	13.007	13.0053	13.0035	13.0018	13.0001	12.9984	12.9967	12.995	12.9932	12.9915	12.9898	12.9881	12.9864	12.9847	12.9829	12.9812	12.9795	12.9778	12.9761	12.9744	12.9726	12.9709	12.9692	12.9675	12.9658	12.9641	12.9623	12.9606	12.9589
13.0361	13.0344	13.0326	13.0309	13.0292	13.0275	13.0258	13.0241	13.0224	13.0207	13.019	13.0173	13.0155	13.0138	13.0121	13.0104	13.0087	13.007	13.0053	13.0036	13.0019	13.0002	12.9985	12.9967	12.995	12.9933	12.9916	12.9899	12.9882	12.9865	12.9848	12.9831	12.9814	12.9796	12.9779	12.9762	12.9745	12.9728	12.9711	12.9694	12.9677	12.966	12.9643	12.9625	12.9608	12.9591	12.9574	12.9557	12.954	12.9523
13.0291	13.0274	13.0257	13.024	13.0223	13.0206	13.0189	13.0172	13.0155	13.0138	13.0121	13.0104	13.0087	13.007	13.0053	13.0036	13.0019	13.0002	12.9985	12.9968	12.9951	12.9934	12.9917	12.99	12.9883	12.9866	12.9849	12.9832	12.9815	12.9797	12.978	12.9763	12.9746	12.9729	12.9712	12.9695	12.9678	12.9661	12.9644	12.9627	12.961	12.9593	12.9576	12.9559	12.9542	12.9525	12.9508	12.9491	12.9474	12.9457
13.0222	13.0205	13.0188	13.0171	13.0154	13.0137	13.012	13.0103	13.0086	13.007	13.0053	13.0036	13.0019	13.0002	12.9985	12.9968	12.9951	12.9934	12.9917	12.99	12.9883	12.9866	12.9849	12.9832	12.9815	12.9798	12.9781	12.9764	12.9747	12.973	12.9713	12.9696	12.9679	12.9663	12.9646	12.9629	12.9612	12.9595	12.9578	12.9561	12.9544	12.9527	12.951	12.9493	12.9476	12.9459	12.9442	12.9425	12.9408	12.9391
13.0153	13.0136	13.012	13.0103	13.0086	13.0069	13.0052	13.0035	13.0018	13.0001	12.9984	12.9967	12.9951	12.9934	12.9917	12.99	12.9883	12.9866	12.9849	12.9832	12.9815	12.9799	12.9782	12.9765	12.9748	12.9731	12.9714	12.9697	12.968	12.9663	12.9647	12.963	12.9613	12.9596	12.9579	12.9562	12.9545	12.9528	12.9511	12.9495	12.9478	12.9461	12.9444	12.9427	12.941	12.9393	12.9376	12.9359	12.9343	12.9326
13.0085	13.0068	13.0051	13.0034	13.0017	13.0001	12.9984	12.9967	12.995	12.9933	12.9916	12.99	12.9883	12.9866	12.9849	12.9832	12.9816	12.9799	12.9782	12.9765	12.9748	12.9731	12.9715	12.9698	12.9681	12.9664	12.9647	12.963	12.9614	12.9597	12.958	12.9563	12.9546	12.953	12.9513	12.9496	12.9479	12.9462	12.9445	12.9429	12.9412	12.9395	12.9378	12.9361	12.9345	12.9328	12.9311	12.9294	12.9277	12.926
13.0016	12.9999	12.9983	12.9966	12.9949	12.9932	12.9916	12.9899	12.9882	12.9865	12.9849	12.9832	12.9815	12.9798	12.9782	12.9765	12.9748	12.9731	12.9715	12.9698	12.9681	12.9664	12.9648	12.9631	12.9614	12.9597	12.9581	12.9564	12.9547	12.953	12.9514	12.9497	12.948	12.9463	12.9447	12.943	12.9413	12.9396	12.938	12.9363	12.9346	12.9329	12.9313	12.9296	12.9279	12.9262	12.9246	12.9229	12.9212	12.9195
12.9948	12.9931	12.9915	12.9898	12.9881	12.9865	12.9848	12.9831	12.9815	12.9798	12.9781	12.9765	12.9748	12.9731	12.9715	12.9698	12.9681	12.9664	12.9648	12.9631	12.9614	12.9598	12.9581	12.9564	12.9548	12.9531	12.9514	12.9498	12.9481	12.9464	12.9448	12.9431	12.9414	12.9398	12.9381	12.9364	12.9347	12.9331	12.9314	12.9297	12.9281	12.9264	12.9247	12.9231	12.9214	12.9197	12.9181	12.9164	12.9147	12.9131
12.988	12.9864	12.9847	12.983	12.9814	12.9797	12.978	12.9764	12.9747	12.9731	12.9714	12.9697	12.9681	12.9664	12.9648	12.9631	12.9614	12.9598	12.9581	12.9564	12.9548	12.9531	12.9515	12.9498	12.9481	12.9465	12.9448	12.9432	12.9415	12.9398	12.9382	12.9365	12.9348	12.9332	12.9315	12.9299	12.9282	12.9265	12.9249	12.9232	12.9216	12.9199	12.9182	12.9166	12.9149	12.9132	12.9116	12.9099	12.9083	12.9066
12.9812	12.9796	12.9779	12.9763	12.9746	12.973	12.9713	12.9697	12.968	12.9664	12.9647	12.963	12.9614	12.9597	12.9581	12.9564	12.9548	12.9531	12.9515	12.9498	12.9482	12.9465	12.9448	12.9432	12.9415	12.9399	12.9382	12.9366	12.9349	12.9333	12.9316	12.9299	12.9283	12.9266	12.925	12.9233	12.9217	12.92	12.9184	12.9167	12.9151	12.9134	12.9117	12.9101	12.9084	12.9068	12.9051	12.9035	12.9018	12.9002
12.9745	12.9729	12.9712	12.9696	12.9679	12.9663	12.9646	12.963	12.9613	12.9597	12.958	12.9564	12.9547	12.9531	12.9514	12.9498	12.9481	12.9465	12.9448	12.9432	12.9415	12.9399	12.9382	12.9366	12.9349	12.9333	12.9317	12.93	12.9284	12.9267	12.9251	12.9234	12.9218	12.9201	12.9185	12.9168	12.9152	12.9135	12.9119	12.9102	12.9086	12.9069	12.9053	12.9036	12.902	12.9003	12.8987	12.897	12.8954	12.8937
12.9678	12.9661	12.9645	12.9629	12.9612	12.9596	12.9579	12.9563	12.9547	12.953	12.9514	12.9497	12.9481	12.9464	12.9448	12.9432	12.9415	12.9399	12.9382	12.9366	12.935	12.9333	12.9317	12.93	12.9284	12.9267	12.9251	12.9235	12.9218	12.9202	12.9185	12.9169	12.9153	12.9136	12.912	12.9103	12.9087	12.9071	12.9054	12.9038	12.9021	12.9005	12.8988	12.8972	12.8956	12.8939	12.8923	12.8906	12.889	12.8874
12.9611	12.9594	12.9578	12.9562	12.9545	12.9529	12.9513	12.9496	12.948	12.9464	12.9447	12.9431	12.9415	12.9398	12.9382	12.9366	12.9349	12.9333	12.9317	12.93	12.9284	12.9268	12.9251	12.9235	12.9219	12.9202	12.9186	12.9169	12.9153	12.9137	12.912	12.9104	12.9088	12.9071	12.9055	12.9039	12.9022	12.9006	12.899	12.8973	12.8957	12.8941	12.8924	12.8908	12.8892	12.8875	12.8859	12.8843	12.8826	12.881
12.9544	12.9528	12.9512	12.9495	12.9479	12.9463	12.9446	12.943	12.9414	12.9398	12.9381	12.9365	12.9349	12.9332	12.9316	12.93	12.9284	12.9267	12.9251	12.9235	12.9218	12.9202	12.9186	12.917	12.9153	12.9137	12.9121	12.9105	12.9088	12.9072	12.9056	12.9039	12.9023	12.9007	12.8991	12.8974	12.8958	12.8942	12.8925	12.8909	12.8893	12.8877	12.886	12.8844	12.8828	12.8811	12.8795	12.8779	12.8763	12.8746
12.9478	12.9461	12.9445	12.9429	12.9413	12.9396	12.938	12.9364	12.9348	12.9332	12.9315	12.9299	12.9283	12.9267	12.9251	12.9234	12.9218	12.9202	12.9186	12.917	12.9153	12.9137	12.9121	12.9105	12.9088	12.9072	12.9056	12.904	12.9024	12.9007	12.8991	12.8975	12.8959	12.8943	12.8926	12.891	12.8894	12.8878	12.8861	12.8845	12.8829	12.8813	12.8797	12.878	12.8764	12.8748	12.8732	12.8716	12.8699	12.8683
12.9411	12.9395	12.9379	12.9363	12.9347	12.9331	12.9314	12.9298	12.9282	12.9266	12.925	12.9234	12.9218	12.9201	12.9185	12.9169	12.9153	12.9137	12.9121	12.9104	12.9088	12.9072	12.9056	12.904	12.9024	12.9008	12.8991	12.8975	12.8959	12.8943	12.8927	12.8911	12.8895	12.8878	12.8862	12.8846	12.883	12.8814	12.8798	12.8782	12.8765	12.8749	12.8733	12.8717	12.8701	12.8685	12.8669	12.8652	12.8636	12.862
12.9345	12.9329	12.9313	12.9297	12.9281	12.9265	12.9249	12.9233	12.9217	12.92	12.9184	12.9168	12.9152	12.9136	12.912	12.9104	12.9088	12.9072	12.9056	12.904	12.9024	12.9008	12.8991	12.8975	12.8959	12.8943	12.8927	12.8911	12.8895	12.8879	12.8863	12.8847	12.8831	12.8815	12.8798	12.8782	12.8766	12.875	12.8734	12.8718	12.8702	12.8686	12.867	12.8654	12.8638	12.8622	12.8606	12.8589	12.8573	12.8557
12.9279	12.9263	12.9247	12.9231	12.9215	12.9199	12.9183	12.9167	12.9151	12.9135	12.9119	12.9103	12.9087	12.9071	12.9055	12.9039	12.9023	12.9007	12.8991	12.8975	12.8959	12.8943	12.8927	12.8911	12.8895	12.8879	12.8863	12.8847	12.8831	12.8815	12.8799	12.8783	12.8767	12.8751	12.8735	12.8719	12.8703	12.8687	12.8671	12.8655	12.8639	12.8623	12.8607	12.8591	12.8575	12.8559	12.8543	12.8527	12.8511	12.8495
12.9214	12.9198	12.9182	12.9166	12.915	12.9134	12.9118	12.9102	12.9086	12.907	12.9054	12.9038	12.9022	12.9006	12.899	12.8975	12.8959	12.8943	12.8927	12.8911	12.8895	12.8879	12.8863	12.8847	12.8831	12.8815	12.8799	12.8783	12.8767	12.8751	12.8735	12.8719	12.8703	12.8687	12.8672	12.8656	12.864	12.8624	12.8608	12.8592	12.8576	12.856	12.8544	12.8528	12.8512	12.8496	12.848	12.8464	12.8448	12.8432
12.9148	12.9133	12.9117	12.9101	12.9085	12.9069	12.9053	12.9037	12.9021	12.9005	12.899	12.8974	12.8958	12.8942	12.8926	12.891	12.8894	12.8878	12.8862	12.8847	12.8831	12.8815	12.8799	12.8783	12.8767	12.8751	12.8735	12.872	12.8704	12.8688	12.8672	12.8656	12.864	12.8624	12.8608	12.8592	12.8577	12.8561	12.8545	12.8529	12.8513	12.8497	12.8481	12.8465	12.845	12.8434	12.8418	12.8402	12.8386	12.837
12.9083	12.9067	12.9052	12.9036	12.902	12.9004	12.8988	12.8973	12.8957	12.8941	12.8925	12.8909	12.8893	12.8878	12.8862	12.8846	12.883	12.8814	12.8799	12.8783	12.8767	12.8751	12.8735	12.8719	12.8704	12.8688	12.8672	12.8656	12.864	12.8625	12.8609	12.8593	12.8577	12.8561	12.8545	12.853	12.8514	12.8498	12.8482	12.8466	12.8451	12.8435	12.8419	12.8403	12.8387	12.8371	12.8356	12.834	12.8324	12.8308
12.9018	12.9003	12.8987	12.8971	12.8955	12.894	12.8924	12.8908	12.8892	12.8877	12.8861	12.8845	12.8829	12.8814	12.8798	12.8782	12.8766	12.875	12.8735	12.8719	12.8703	12.8687	12.8672	12.8656	12.864	12.8624	12.8609	12.8593	12.8577	12.8561	12.8546	12.853	12.8514	12.8498	12.8483	12.8467	12.8451	12.8435	12.842	12.8404	12.8388	12.8372	12.8357	12.8341	12.8325	12.8309	12.8294	12.8278	12.8262	12.8246
12.8954	12.8938	12.8922	12.8907	12.8891	12.8875	12.8859	12.8844	12.8828	12.8812	12.8797	12.8781	12.8765	12.875	12.8734	12.8718	12.8703	12.8687	12.8671	12.8656	12.864	12.8624	12.8608	12.8593	12.8577	12.8561	12.8546	12.853	12.8514	12.8499	12.8483	12.8467	12.8452	12.8436	12.842	12.8404	12.8389	12.8373	12.8357	12.8342	12.8326	12.831	12.8295	12.8279	12.8263	12.8248	12.8232	12.8216	12.8201	12.8185
12.8889	12.8873	12.8858	12.8842	12.8827	12.8811	12.8795	12.878	12.8764	12.8748	12.8733	12.8717	12.8702	12.8686	12.867	12.8655	12.8639	12.8623	12.8608	12.8592	12.8577	12.8561	12.8545	12.853	12.8514	12.8498	12.8483	12.8467	12.8452	12.8436	12.842	12.8405	12.8389	12.8374	12.8358	12.8342	12.8327	12.8311	12.8295	12.828	12.8264	12.8249	12.8233	12.8217	12.8202	12.8186	12.817	12.8155	12.8139	12.8124
12.8825	12.8809	12.8794	12.8778	12.8763	12.8747	12.8731	12.8716	12.87	12.8685	12.8669	12.8654	12.8638	12.8623	12.8607	12.8591	12.8576	12.856	12.8545	12.8529	12.8514	12.8498	12.8483	12.8467	12.8451	12.8436	12.842	12.8405	12.8389	12.8374	12.8358	12.8342	12.8327	12.8311	12.8296	12.828	12.8265	12.8249	12.8234	12.8218	12.8202	12.8187	12.8171	12.8156	12.814	12.8125	12.8109	12.8094	12.8078	12.8062
12.8761	12.8745	12.873	12.8714	12.8699	12.8683	12.8668	12.8652	12.8637	12.8621	12.8606	12.859	12.8575	12.8559	12.8544	12.8528	12.8513	12.8497	12.8482	12.8466	12.8451	12.8435	12.842	12.8404	12.8389	12.8373	12.8358	12.8342	12.8327	12.8311	12.8296	12.828	12.8265	12.8249	12.8234	12.8218	12.8203	12.8187	12.8172	12.8156	12.8141	12.8125	12.811	12.8094	12.8079	12.8063	12.8048	12.8032	12.8017	12.8001
12.8697	12.8681	12.8666	12.8651	12.8635	12.862	12.8604	12.8589	12.8573	12.8558	12.8543	12.8527	12.8512	12.8496	12.8481	12.8465	12.845	12.8435	12.8419	12.8404	12.8388	12.8373	12.8357	12.8342	12.8327	12.8311	12.8296	12.828	12.8265	12.8249	12.8234	12.8219	12.8203	12.8188	12.8172	12.8157	12.8141	12.8126	12.8111	12.8095	12.808	12.8064	12.8049	12.8033	12.8018	12.8003	12.7987	12.7972	12.7956	12.7941
12.8633	12.8618	12.8603	12.8587	12.8572	12.8556	12.8541	12.8526	12.851	12.8495	12.848	12.8464	12.8449	12.8434	12.8418	12.8403	12.8387	12.8372	12.8357	12.8341	12.8326	12.8311	12.8295	12.828	12.8264	12.8249	12.8234	12.8218	12.8203	12.8188	12.8172	12.8157	12.8142	12.8126	12.8111	12.8095	12.808	12.8065	12.8049	12.8034	12.8019	12.8003	12.7988	12.7972	12.7957	12.7942	12.7926	12.7911	12.7896	12.788
12.857	12.8555	12.8539	12.8524	12.8509	12.8493	12.8478	12.8463	12.8447	12.8432	12.8417	12.8402	12.8386	12.8371	12.8356	12.834	12.8325	12.831	12.8294	12.8279	12.8264	12.8249	12.8233	12.8218	12.8203	12.8187	12.8172	12.8157	12.8141	12.8126	12.8111	12.8095	12.808	12.8065	12.805	12.8034	12.8019	12.8004	12.7988	12.7973	12.7958	12.7942	12.7927	12.7912	12.7897	12.7881	12.7866	12.7851	12.7835	12.782
12.8507	12.8491	12.8476	12.8461	12.8446	12.8431	12.8415	12.84	12.8385	12.837	12.8354	12.8339	12.8324	12.8309	12.8293	12.8278	12.8263	12.8248	12.8232	12.8217	12.8202	12.8187	12.8171	12.8156	12.8141	12.8126	12.811	12.8095	12.808	12.8065	12.8049	12.8034	12.8019	12.8004	12.7989	12.7973	12.7958	12.7943	12.7928	12.7912	12.7897	12.7882	12.7867	12.7851	12.7836	12.7821	12.7806	12.779	12.7775	12.776
12.8444	12.8429	12.8413	12.8398	12.8383	12.8368	12.8353	12.8337	12.8322	12.8307	12.8292	12.8277	12.8262	12.8246	12.8231	12.8216	12.8201	12.8186	12.8171	12.8155	12.814	12.8125	12.811	12.8095	12.8079	12.8064	12.8049	12.8034	12.8019	12.8004	12.7988	12.7973	12.7958	12.7943	12.7928	12.7912	12.7897	12.7882	12.7867	12.7852	12.7837	12.7821	12.7806	12.7791	12.7776	12.7761	12.7746	12.773	12.7715	12.77
12.8381	12.8366	12.8351	12.8336	12.832	12.8305	12.829	12.8275	12.826	12.8245	12.823	12.8215	12.82	12.8184	12.8169	12.8154	12.8139	12.8124	12.8109	12.8094	12.8079	12.8064	12.8048	12.8033	12.8018	12.8003	12.7988	12.7973	12.7958	12.7943	12.7928	12.7912	12.7897	12.7882	12.7867	12.7852	12.7837	12.7822	12.7807	12.7791	12.7776	12.7761	12.7746	12.7731	12.7716	12.7701	12.7686	12.7671	12.7655	12.764
12.8318	12.8303	12.8288	12.8273	12.8258	12.8243	12.8228	12.8213	12.8198	12.8183	12.8168	12.8153	12.8138	12.8123	12.8108	12.8093	12.8078	12.8063	12.8047	12.8032	12.8017	12.8002	12.7987	12.7972	12.7957	12.7942	12.7927	12.7912	12.7897	12.7882	12.7867	12.7852	12.7837	12.7822	12.7807	12.7792	12.7777	12.7761	12.7746	12.7731	12.7716	12.7701	12.7686	12.7671	12.7656	12.7641	12.7626	12.7611	12.7596	12.7581
12.8256	12.8241	12.8226	12.8211	12.8196	12.8181	12.8166	12.8151	12.8136	12.8121	12.8106	12.8091	12.8076	12.8061	12.8046	12.8031	12.8016	12.8001	12.7986	12.7971	12.7956	12.7941	12.7926	12.7911	12.7896	12.7881	12.7866	12.7851	12.7836	12.7821	12.7806	12.7791	12.7776	12.7761	12.7746	12.7731	12.7716	12.7701	12.7686	12.7671	12.7656	12.7641	12.7626	12.7611	12.7596	12.7581	12.7567	12.7552	12.7537	12.7522
12.8194	12.8179	12.8164	12.8149	12.8134	12.8119	12.8104	12.8089	12.8074	12.806	12.8045	12.803	12.8015	12.8	12.7985	12.797	12.7955	12.794	12.7925	12.791	12.7895	12.788	12.7865	12.7851	12.7836	12.7821	12.7806	12.7791	12.7776	12.7761	12.7746	12.7731	12.7716	12.7701	12.7686	12.7671	12.7657	12.7642	12.7627	12.7612	12.7597	12.7582	12.7567	12.7552	12.7537	12.7522	12.7507	12.7492	12.7477	12.7462
12.8132	12.8117	12.8102	12.8087	12.8073	12.8058	12.8043	12.8028	12.8013	12.7998	12.7983	12.7968	12.7954	12.7939	12.7924	12.7909	12.7894	12.7879	12.7864	12.785	12.7835	12.782	12.7805	12.779	12.7775	12.776	12.7745	12.7731	12.7716	12.7701	12.7686	12.7671	12.7656	12.7641	12.7627	12.7612	12.7597	12.7582	12.7567	12.7552	12.7537	12.7522	12.7508	12.7493	12.7478	12.7463	12.7448	12.7433	12.7418	12.7404
12.807	12.8055	12.8041	12.8026	12.8011	12.7996	12.7981	12.7967	12.7952	12.7937	12.7922	12.7907	12.7893	12.7878	12.7863	12.7848	12.7833	12.7819	12.7804	12.7789	12.7774	12.7759	12.7745	12.773	12.7715	12.77	12.7685	12.7671	12.7656	12.7641	12.7626	12.7611	12.7597	12.7582	12.7567	12.7552	12.7537	12.7522	12.7508	12.7493	12.7478	12.7463	12.7448	12.7434	12.7419	12.7404	12.7389	12.7374	12.736	12.7345
12.8009	12.7994	12.7979	12.7965	12.795	12.7935	12.792	12.7906	12.7891	12.7876	12.7861	12.7847	12.7832	12.7817	12.7802	12.7788	12.7773	12.7758	12.7743	12.7729	12.7714	12.7699	12.7684	12.767	12.7655	12.764	12.7625	12.7611	12.7596	12.7581	12.7566	12.7552	12.7537	12.7522	12.7507	12.7493	12.7478	12.7463	12.7449	12.7434	12.7419	12.7404	12.739	12.7375	12.736	12.7345	12.7331	12.7316	12.7301	12.7286
12.7947	12.7933	12.7918	12.7903	12.7889	12.7874	12.7859	12.7845	12.783	12.7815	12.7801	12.7786	12.7771	12.7757	12.7742	12.7727	12.7713	12.7698	12.7683	12.7668	12.7654	12.7639	12.7624	12.761	12.7595	12.758	12.7566	12.7551	12.7536	12.7522	12.7507	12.7492	12.7478	12.7463	12.7448	12.7434	12.7419	12.7404	12.739	12.7375	12.736	12.7345	12.7331	12.7316	12.7301	12.7287	12.7272	12.7257	12.7243	12.7228
12.7886	12.7872	12.7857	12.7842	12.7828	12.7813	12.7799	12.7784	12.7769	12.7755	12.774	12.7725	12.7711	12.7696	12.7682	12.7667	12.7652	12.7638	12.7623	12.7609	12.7594	12.7579	12.7565	12.755	12.7535	12.7521	12.7506	12.7492	12.7477	12.7462	12.7448	12.7433	12.7418	12.7404	12.7389	12.7375	12.736	12.7345	12.7331	12.7316	12.7302	12.7287	12.7272	12.7258	12.7243	12.7228	12.7214	12.7199	12.7185	12.717
12.7825	12.7811	12.7796	12.7782	12.7767	12.7753	12.7738	12.7723	12.7709	12.7694	12.768	12.7665	12.7651	12.7636	12.7622	12.7607	12.7592	12.7578	12.7563	12.7549	12.7534	12.752	12.7505	12.7491	12.7476	12.7461	12.7447	12.7432	12.7418	12.7403	12.7389	12.7374	12.736	12.7345	12.733	12.7316	12.7301	12.7287	12.7272	12.7258	12.7243	12.7228	12.7214	12.7199	12.7185	12.717	12.7156	12.7141	12.7127	12.7112
12.7765	12.775	12.7736	12.7721	12.7707	12.7692	12.7678	12.7663	12.7649	12.7634	12.762	12.7605	12.7591	12.7576	12.7562	12.7547	12.7533	12.7518	12.7504	12.7489	12.7475	12.746	12.7446	12.7431	12.7417	12.7402	12.7388	12.7373	12.7359	12.7344	12.733	12.7315	12.7301	12.7286	12.7272	12.7257	12.7243	12.7228	12.7214	12.7199	12.7185	12.717	12.7156	12.7141	12.7127	12.7112	12.7098	12.7083	12.7069	12.7054
12.7704	12.769	12.7675	12.7661	12.7646	12.7632	12.7618	12.7603	12.7589	12.7574	12.756	12.7545	12.7531	12.7516	12.7502	12.7488	12.7473	12.7459	12.7444	12.743	12.7415	12.7401	12.7387	12.7372	12.7358	12.7343	12.7329	12.7314	12.73	12.7285	12.7271	12.7257	12.7242	12.7228	12.7213	12.7199	12.7184	12.717	12.7156	12.7141	12.7127	12.7112	12.7098	12.7083	12.7069	12.7054	12.704	12.7026	12.7011	12.6997
12.7644	12.7629	12.7615	12.7601	12.7586	12.7572	12.7558	12.7543	12.7529	12.7514	12.75	12.7486	12.7471	12.7457	12.7443	12.7428	12.7414	12.7399	12.7385	12.7371	12.7356	12.7342	12.7328	12.7313	12.7299	12.7284	12.727	12.7256	12.7241	12.7227	12.7213	12.7198	12.7184	12.7169	12.7155	12.7141	12.7126	12.7112	12.7098	12.7083	12.7069	12.7054	12.704	12.7026	12.7011	12.6997	12.6983	12.6968	12.6954	12.6939
12.7584	12.7569	12.7555	12.7541	12.7526	12.7512	12.7498	12.7484	12.7469	12.7455	12.7441	12.7426	12.7412	12.7398	12.7383	12.7369	12.7355	12.734	12.7326	12.7312	12.7297	12.7283	12.7269	12.7254	12.724	12.7226	12.7212	12.7197	12.7183	12.7169	12.7154	12.714	12.7126	12.7111	12.7097	12.7083	12.7068	12.7054	12.704	12.7025	12.7011	12.6997	12.6982	12.6968	12.6954	12.6939	12.6925	12.6911	12.6897	12.6882
12.7524	12.751	12.7495	12.7481	12.7467	12.7453	12.7438	12.7424	12.741	12.7396	12.7381	12.7367	12.7353	12.7339	12.7324	12.731	12.7296	12.7281	12.7267	12.7253	12.7239	12.7224	12.721	12.7196	12.7182	12.7167	12.7153	12.7139	12.7125	12.711	12.7096	12.7082	12.7068	12.7053	12.7039	12.7025	12.7011	12.6996	12.6982	12.6968	12.6954	12.6939	12.6925	12.6911	12.6897	12.6882	12.6868	12.6854	12.6839	12.6825
12.7464	12.745	12.7436	12.7422	12.7407	12.7393	12.7379	12.7365	12.7351	12.7336	12.7322	12.7308	12.7294	12.728	12.7265	12.7251	12.7237	12.7223	12.7209	12.7194	12.718	12.7166	12.7152	12.7138	12.7123	12.7109	12.7095	12.7081	12.7067	12.7052	12.7038	12.7024	12.701	12.6996	12.6981	12.6967	12.6953	12.6939	12.6925	12.691	12.6896	12.6882	12.6868	12.6854	12.6839	12.6825	12.6811	12.6797	12.6783	12.6768
12.7405	12.739	12.7376	12.7362	12.7348	12.7334	12.732	12.7306	12.7292	12.7277	12.7263	12.7249	12.7235	12.7221	12.7207	12.7193	12.7178	12.7164	12.715	12.7136	12.7122	12.7108	12.7094	12.7079	12.7065	12.7051	12.7037	12.7023	12.7009	12.6995	12.698	12.6966	12.6952	12.6938	12.6924	12.691	12.6896	12.6882	12.6867	12.6853	12.6839	12.6825	12.6811	12.6797	12.6783	12.6768	12.6754	12.674	12.6726	12.6712
12.7345	12.7331	12.7317	12.7303	12.7289	12.7275	12.7261	12.7247	12.7233	12.7219	12.7204	12.719	12.7176	12.7162	12.7148	12.7134	12.712	12.7106	12.7092	12.7078	12.7064	12.705	12.7036	12.7021	12.7007	12.6993	12.6979	12.6965	12.6951	12.6937	12.6923	12.6909	12.6895	12.6881	12.6867	12.6853	12.6838	12.6824	12.681	12.6796	12.6782	12.6768	12.6754	12.674	12.6726	12.6712	12.6698	12.6684	12.667	12.6655
12.7286	12.7272	12.7258	12.7244	12.723	12.7216	12.7202	12.7188	12.7174	12.716	12.7146	12.7132	12.7118	12.7104	12.709	12.7076	12.7062	12.7048	12.7034	12.702	12.7006	12.6992	12.6978	12.6964	12.695	12.6936	12.6922	12.6908	12.6894	12.688	12.6866	12.6852	12.6838	12.6824	12.6809	12.6795	12.6781	12.6767	12.6753	12.6739	12.6725	12.6711	12.6697	12.6683	12.6669	12.6655	12.6641	12.6627	12.6613	12.6599
12.7227	12.7213	12.7199	12.7185	12.7171	12.7157	12.7143	12.7129	12.7116	12.7102	12.7088	12.7074	12.706	12.7046	12.7032	12.7018	12.7004	12.699	12.6976	12.6962	12.6948	12.6934	12.692	12.6906	12.6892	12.6878	12.6864	12.685	12.6836	12.6822	12.6808	12.6794	12.678	12.6767	12.6753	12.6739	12.6725	12.6711	12.6697	12.6683	12.6669	12.6655	12.6641	12.6627	12.6613	12.6599	12.6585	12.6571	12.6557	12.6543
12.7168	12.7155	12.7141	12.7127	12.7113	12.7099	12.7085	12.7071	12.7057	12.7043	12.7029	12.7016	12.7002	12.6988	12.6974	12.696	12.6946	12.6932	12.6918	12.6904	12.689	12.6877	12.6863	12.6849	12.6835	12.6821	12.6807	12.6793	12.6779	12.6765	12.6751	12.6738	12.6724	12.671	12.6696	12.6682	12.6668	12.6654	12.664	12.6626	12.6612	12.6598	12.6585	12.6571	12.6557	12.6543	12.6529	12.6515	12.6501	12.6487
12.711	12.7096	12.7082	12.7068	12.7055	12.7041	12.7027	12.7013	12.6999	12.6985	12.6971	12.6958	12.6944	12.693	12.6916	12.6902	12.6888	12.6875	12.6861	12.6847	12.6833	12.6819	12.6805	12.6792	12.6778	12.6764	12.675	12.6736	12.6722	12.6708	12.6695	12.6681	12.6667	12.6653	12.6639	12.6625	12.6612	12.6598	12.6584	12.657	12.6556	12.6542	12.6528	12.6515	12.6501	12.6487	12.6473	12.6459	12.6445	12.6432
12.7052	12.7038	12.7024	12.701	12.6996	12.6983	12.6969	12.6955	12.6941	12.6927	12.6914	12.69	12.6886	12.6872	12.6859	12.6845	12.6831	12.6817	12.6803	12.679	12.6776	12.6762	12.6748	12.6734	12.6721	12.6707	12.6693	12.6679	12.6666	12.6652	12.6638	12.6624	12.661	12.6597	12.6583	12.6569	12.6555	12.6542	12.6528	12.6514	12.65	12.6486	12.6473	12.6459	12.6445	12.6431	12.6417	12.6404	12.639	12.6376
12.6993	12.698	12.6966	12.6952	12.6938	12.6925	12.6911	12.6897	12.6884	12.687	12.6856	12.6842	12.6829	12.6815	12.6801	12.6787	12.6774	12.676	12.6746	12.6733	12.6719	12.6705	12.6691	12.6678	12.6664	12.665	12.6636	12.6623	12.6609	12.6595	12.6582	12.6568	12.6554	12.654	12.6527	12.6513	12.6499	12.6485	12.6472	12.6458	12.6444	12.6431	12.6417	12.6403	12.6389	12.6376	12.6362	12.6348	12.6334	12.6321
12.6935	12.6922	12.6908	12.6894	12.6881	12.6867	12.6853	12.684	12.6826	12.6812	12.6799	12.6785	12.6771	12.6758	12.6744	12.673	12.6717	12.6703	12.6689	12.6676	12.6662	12.6648	12.6635	12.6621	12.6607	12.6594	12.658	12.6566	12.6553	12.6539	12.6525	12.6512	12.6498	12.6484	12.6471	12.6457	12.6443	12.643	12.6416	12.6402	12.6389	12.6375	12.6361	12.6348	12.6334	12.632	12.6307	12.6293	12.6279	12.6266
12.6878	12.6864	12.685	12.6837	12.6823	12.681	12.6796	12.6782	12.6769	12.6755	12.6741	12.6728	12.6714	12.6701	12.6687	12.6673	12.666	12.6646	12.6633	12.6619	12.6605	12.6592	12.6578	12.6565	12.6551	12.6537	12.6524	12.651	12.6496	12.6483	12.6469	12.6456	12.6442	12.6428	12.6415	12.6401	12.6388	12.6374	12.636	12.6347	12.6333	12.632	12.6306	12.6292	12.6279	12.6265	12.6251	12.6238	12.6224	12.6211
12.682	12.6806	12.6793	12.6779	12.6766	12.6752	12.6739	12.6725	12.6712	12.6698	12.6684	12.6671	12.6657	12.6644	12.663	12.6617	12.6603	12.659	12.6576	12.6562	12.6549	12.6535	12.6522	12.6508	12.6495	12.6481	12.6468	12.6454	12.644	12.6427	12.6413	12.64	12.6386	12.6373	12.6359	12.6346	12.6332	12.6318	12.6305	12.6291	12.6278	12.6264	12.6251	12.6237	12.6224	12.621	12.6197	12.6183	12.6169	12.6156
12.6763	12.6749	12.6736	12.6722	12.6709	12.6695	12.6682	12.6668	12.6655	12.6641	12.6628	12.6614	12.6601	12.6587	12.6574	12.656	12.6547	12.6533	12.652	12.6506	12.6493	12.6479	12.6466	12.6452	12.6439	12.6425	12.6412	12.6398	12.6385	12.6371	12.6358	12.6344	12.6331	12.6317	12.6304	12.629	12.6277	12.6263	12.625	12.6236	12.6223	12.6209	12.6196	12.6182	12.6169	12.6155	12.6142	12.6128	12.6115	12.6101
12.6705	12.6692	12.6678	12.6665	12.6652	12.6638	12.6625	12.6611	12.6598	12.6584	12.6571	12.6557	12.6544	12.6531	12.6517	12.6504	12.649	12.6477	12.6463	12.645	12.6436	12.6423	12.641	12.6396	12.6383	12.6369	12.6356	12.6342	12.6329	12.6316	12.6302	12.6289	12.6275	12.6262	12.6248	12.6235	12.6221	12.6208	12.6195	12.6181	12.6168	12.6154	12.6141	12.6127	12.6114	12.6101	12.6087	12.6074	12.606	12.6047
12.6648	12.6635	12.6621	12.6608	12.6595	12.6581	12.6568	12.6555	12.6541	12.6528	12.6514	12.6501	12.6488	12.6474	12.6461	12.6447	12.6434	12.6421	12.6407	12.6394	12.6381	12.6367	12.6354	12.634	12.6327	12.6314	12.63	12.6287	12.6274	12.626	12.6247	12.6233	12.622	12.6207	12.6193	12.618	12.6166	12.6153	12.614	12.6126	12.6113	12.61	12.6086	12.6073	12.6059	12.6046	12.6033	12.6019	12.6006	12.5993
12.6591	12.6578	12.6565	12.6551	12.6538	12.6525	12.6511	12.6498	12.6485	12.6471	12.6458	12.6445	12.6431	12.6418	12.6405	12.6391	12.6378	12.6365	12.6351	12.6338	12.6325	12.6312	12.6298	12.6285	12.6272	12.6258	12.6245	12.6232	12.6218	12.6205	12.6192	12.6178	12.6165	12.6152	12.6138	12.6125	12.6112	12.6098	12.6085	12.6072	12.6058	12.6045	12.6032	12.6018	12.6005	12.5992	12.5978	12.5965	12.5952	12.5938
12.6535	12.6521	12.6508	12.6495	12.6482	12.6468	12.6455	12.6442	12.6428	12.6415	12.6402	12.6389	12.6375	12.6362	12.6349	12.6336	12.6322	12.6309	12.6296	12.6283	12.6269	12.6256	12.6243	12.6229	12.6216	12.6203	12.619	12.6176	12.6163	12.615	12.6137	12.6123	12.611	12.6097	12.6084	12.607	12.6057	12.6044	12.603	12.6017	12.6004	12.5991	12.5977	12.5964	12.5951	12.5938	12.5924	12.5911	12.5898	12.5885
12.6478	12.6465	12.6452	12.6438	12.6425	12.6412	12.6399	12.6386	12.6372	12.6359	12.6346	12.6333	12.632	12.6306	12.6293	12.628	12.6267	12.6254	12.624	12.6227	12.6214	12.6201	12.6187	12.6174	12.6161	12.6148	12.6135	12.6121	12.6108	12.6095	12.6082	12.6069	12.6055	12.6042	12.6029	12.6016	12.6003	12.5989	12.5976	12.5963	12.595	12.5936	12.5923	12.591	12.5897	12.5884	12.587	12.5857	12.5844	12.5831
12.6422	12.6409	12.6395	12.6382	12.6369	12.6356	12.6343	12.633	12.6317	12.6303	12.629	12.6277	12.6264	12.6251	12.6238	12.6224	12.6211	12.6198	12.6185	12.6172	12.6159	12.6146	12.6132	12.6119	12.6106	12.6093	12.608	12.6067	12.6053	12.604	12.6027	12.6014	12.6001	12.5988	12.5975	12.5961	12.5948	12.5935	12.5922	12.5909	12.5896	12.5882	12.5869	12.5856	12.5843	12.583	12.5817	12.5804	12.579	12.5777
12.6366	12.6352	12.6339	12.6326	12.6313	12.63	12.6287	12.6274	12.6261	12.6248	12.6235	12.6222	12.6208	12.6195	12.6182	12.6169	12.6156	12.6143	12.613	12.6117	12.6104	12.6091	12.6077	12.6064	12.6051	12.6038	12.6025	12.6012	12.5999	12.5986	12.5973	12.596	12.5946	12.5933	12.592	12.5907	12.5894	12.5881	12.5868	12.5855	12.5842	12.5829	12.5815	12.5802	12.5789	12.5776	12.5763	12.575	12.5737	12.5724
12.631	12.6297	12.6284	12.627	12.6257	12.6244	12.6231	12.6218	12.6205	12.6192	12.6179	12.6166	12.6153	12.614	12.6127	12.6114	12.6101	12.6088	12.6075	12.6062	12.6049	12.6036	12.6023	12.601	12.5997	12.5984	12.5971	12.5957	12.5944	12.5931	12.5918	12.5905	12.5892	12.5879	12.5866	12.5853	12.584	12.5827	12.5814	12.5801	12.5788	12.5775	12.5762	12.5749	12.5736	12.5723	12.571	12.5697	12.5684	12.5671
12.6254	12.6241	12.6228	12.6215	12.6202	12.6189	12.6176	12.6163	12.615	12.6137	12.6124	12.6111	12.6098	12.6085	12.6072	12.6059	12.6046	12.6033	12.602	12.6007	12.5994	12.5981	12.5968	12.5955	12.5942	12.5929	12.5916	12.5903	12.589	12.5877	12.5864	12.5851	12.5838	12.5825	12.5812	12.5799	12.5786	12.5773	12.576	12.5747	12.5734	12.5721	12.5708	12.5695	12.5682	12.5669	12.5656	12.5643	12.563	12.5617
12.6198	12.6185	12.6172	12.6159	12.6146	12.6134	12.6121	12.6108	12.6095	12.6082	12.6069	12.6056	12.6043	12.603	12.6017	12.6004	12.5991	12.5978	12.5965	12.5952	12.594	12.5927	12.5914	12.5901	12.5888	12.5875	12.5862	12.5849	12.5836	12.5823	12.581	12.5797	12.5784	12.5771	12.5759	12.5746	12.5733	12.572	12.5707	12.5694	12.5681	12.5668	12.5655	12.5642	12.5629	12.5616	12.5603	12.559	12.5578	12.5565
12.6143	12.613	12.6117	12.6104	12.6091	12.6078	12.6065	12.6053	12.604	12.6027	12.6014	12.6001	12.5988	12.5975	12.5962	12.595	12.5937	12.5924	12.5911	12.5898	12.5885	12.5872	12.5859	12.5847	12.5834	12.5821	12.5808	12.5795	12.5782	12.5769	12.5756	12.5744	12.5731	12.5718	12.5705	12.5692	12.5679	12.5666	12.5653	12.5641	12.5628	12.5615	12.5602	12.5589	12.5576	12.5563	12.555	12.5538	12.5525	12.5512
12.6087	12.6075	12.6062	12.6049	12.6036	12.6023	12.6011	12.5998	12.5985	12.5972	12.5959	12.5946	12.5934	12.5921	12.5908	12.5895	12.5882	12.587	12.5857	12.5844	12.5831	12.5818	12.5805	12.5793	12.578	12.5767	12.5754	12.5741	12.5728	12.5716	12.5703	12.569	12.5677	12.5664	12.5652	12.5639	12.5626	12.5613	12.56	12.5587	12.5575	12.5562	12.5549	12.5536	12.5523	12.5511	12.5498	12.5485	12.5472	12.5459
12.6032	12.602	12.6007	12.5994	12.5981	12.5969	12.5956	12.5943	12.593	12.5917	12.5905	12.5892	12.5879	12.5866	12.5854	12.5841	12.5828	12.5815	12.5803	12.579	12.5777	12.5764	12.5752	12.5739	12.5726	12.5713	12.57	12.5688	12.5675	12.5662	12.5649	12.5637	12.5624	12.5611	12.5598	12.5586	12.5573	12.556	12.5547	12.5535	12.5522	12.5509	12.5496	12.5483	12.5471	12.5458	12.5445	12.5432	12.542	12.5407
12.5977	12.5965	12.5952	12.5939	12.5927	12.5914	12.5901	12.5888	12.5876	12.5863	12.585	12.5838	12.5825	12.5812	12.5799	12.5787	12.5774	12.5761	12.5749	12.5736	12.5723	12.5711	12.5698	12.5685	12.5672	12.566	12.5647	12.5634	12.5622	12.5609	12.5596	12.5583	12.5571	12.5558	12.5545	12.5533	12.552	12.5507	12.5494	12.5482	12.5469	12.5456	12.5444	12.5431	12.5418	12.5405	12.5393	12.538	12.5367	12.5355
12.5923	12.591	12.5897	12.5885	12.5872	12.5859	12.5847	12.5834	12.5821	12.5809	12.5796	12.5783	12.5771	12.5758	12.5745	12.5733	12.572	12.5708	12.5695	12.5682	12.567	12.5657	12.5644	12.5632	12.5619	12.5606	12.5594	12.5581	12.5568	12.5556	12.5543	12.553	12.5518	12.5505	12.5492	12.548	12.5467	12.5454	12.5442	12.5429	12.5416	12.5404	12.5391	12.5379	12.5366	12.5353	12.5341	12.5328	12.5315	12.5303
12.5868	12.5855	12.5843	12.583	12.5818	12.5805	12.5792	12.578	12.5767	12.5755	12.5742	12.5729	12.5717	12.5704	12.5692	12.5679	12.5666	12.5654	12.5641	12.5629	12.5616	12.5603	12.5591	12.5578	12.5566	12.5553	12.554	12.5528	12.5515	12.5503	12.549	12.5477	12.5465	12.5452	12.544	12.5427	12.5414	12.5402	12.5389	12.5377	12.5364	12.5351	12.5339	12.5326	12.5314	12.5301	12.5288	12.5276	12.5263	12.5251
12.5814	12.5801	12.5789	12.5776	12.5763	12.5751	12.5738	12.5726	12.5713	12.5701	12.5688	12.5676	12.5663	12.5651	12.5638	12.5625	12.5613	12.56	12.5588	12.5575	12.5563	12.555	12.5538	12.5525	12.5513	12.55	12.5487	12.5475	12.5462	12.545	12.5437	12.5425	12.5412	12.54	12.5387	12.5375	12.5362	12.5349	12.5337	12.5324	12.5312	12.5299	12.5287	12.5274	12.5262	12.5249	12.5237	12.5224	12.5211	12.5199
12.5759	12.5747	12.5734	12.5722	12.5709	12.5697	12.5684	12.5672	12.5659	12.5647	12.5634	12.5622	12.561	12.5597	12.5585	12.5572	12.556	12.5547	12.5535	12.5522	12.551	12.5497	12.5485	12.5472	12.546	12.5447	12.5435	12.5422	12.541	12.5397	12.5385	12.5372	12.536	12.5347	12.5335	12.5322	12.531	12.5297	12.5285	12.5272	12.526	12.5247	12.5235	12.5222	12.521	12.5197	12.5185	12.5172	12.516	12.5147
12.5705	12.5693	12.568	12.5668	12.5656	12.5643	12.5631	12.5618	12.5606	12.5593	12.5581	12.5569	12.5556	12.5544	12.5531	12.5519	12.5506	12.5494	12.5481	12.5469	12.5457	12.5444	12.5432	12.5419	12.5407	12.5394	12.5382	12.537	12.5357	12.5345	12.5332	12.532	12.5307	12.5295	12.5282	12.527	12.5258	12.5245	12.5233	12.522	12.5208	12.5195	12.5183	12.5171	12.5158	12.5146	12.5133	12.5121	12.5108	12.5096
12.5651	12.5639	12.5627	12.5614	12.5602	12.5589	12.5577	12.5565	12.5552	12.554	12.5528	12.5515	12.5503	12.549	12.5478	12.5466	12.5453	12.5441	12.5429	12.5416	12.5404	12.5391	12.5379	12.5367	12.5354	12.5342	12.5329	12.5317	12.5305	12.5292	12.528	12.5268	12.5255	12.5243	12.523	12.5218	12.5206	12.5193	12.5181	12.5168	12.5156	12.5144	12.5131	12.5119	12.5107	12.5094	12.5082	12.5069	12.5057	12.5045
12.5598	12.5585	12.5573	12.5561	12.5548	12.5536	12.5524	12.5511	12.5499	12.5487	12.5474	12.5462	12.545	12.5437	12.5425	12.5413	12.54	12.5388	12.5376	12.5363	12.5351	12.5339	12.5326	12.5314	12.5302	12.5289	12.5277	12.5265	12.5252	12.524	12.5228	12.5215	12.5203	12.5191	12.5178	12.5166	12.5154	12.5141	12.5129	12.5117	12.5105	12.5092	12.508	12.5068	12.5055	12.5043	12.5031	12.5018	12.5006	12.4994
12.5544	12.5532	12.552	12.5507	12.5495	12.5483	12.547	12.5458	12.5446	12.5434	12.5421	12.5409	12.5397	12.5385	12.5372	12.536	12.5348	12.5335	12.5323	12.5311	12.5299	12.5286	12.5274	12.5262	12.5249	12.5237	12.5225	12.5213	12.52	12.5188	12.5176	12.5164	12.5151	12.5139	12.5127	12.5114	12.5102	12.509	12.5078	12.5065	12.5053	12.5041	12.5029	12.5016	12.5004	12.4992	12.4979	12.4967	12.4955	12.4943
12.5491	12.5478	12.5466	12.5454	12.5442	12.543	12.5417	12.5405	12.5393	12.5381	12.5368	12.5356	12.5344	12.5332	12.532	12.5307	12.5295	12.5283	12.5271	12.5258	12.5246	12.5234	12.5222	12.521	12.5197	12.5185	12.5173	12.5161	12.5148	12.5136	12.5124	12.5112	12.51	12.5087	12.5075	12.5063	12.5051	12.5038	12.5026	12.5014	12.5002	12.499	12.4977	12.4965	12.4953	12.4941	12.4928	12.4916	12.4904	12.4892
12.5437	12.5425	12.5413	12.5401	12.5389	12.5377	12.5364	12.5352	12.534	12.5328	12.5316	12.5304	12.5291	12.5279	12.5267	12.5255	12.5243	12.5231	12.5218	12.5206	12.5194	12.5182	12.517	12.5158	12.5145	12.5133	12.5121	12.5109	12.5097	12.5085	12.5072	12.506	12.5048	12.5036	12.5024	12.5012	12.4999	12.4987	12.4975	12.4963	12.4951	12.4939	12.4926	12.4914	12.4902	12.489	12.4878	12.4866	12.4853	12.4841
12.5384	12.5372	12.536	12.5348	12.5336	12.5324	12.5312	12.53	12.5287	12.5275	12.5263	12.5251	12.5239	12.5227	12.5215	12.5203	12.5191	12.5178	12.5166	12.5154	12.5142	12.513	12.5118	12.5106	12.5094	12.5081	12.5069	12.5057	12.5045	12.5033	12.5021	12.5009	12.4997	12.4985	12.4972	12.496	12.4948	12.4936	12.4924	12.4912	12.49	12.4888	12.4876	12.4863	12.4851	12.4839	12.4827	12.4815	12.4803	12.4791
12.5331	12.5319	12.5307	12.5295	12.5283	12.5271	12.5259	12.5247	12.5235	12.5223	12.5211	12.5199	12.5187	12.5175	12.5163	12.5151	12.5138	12.5126	12.5114	12.5102	12.509	12.5078	12.5066	12.5054	12.5042	12.503	12.5018	12.5006	12.4994	12.4982	12.497	12.4958	12.4945	12.4933	12.4921	12.4909	12.4897	12.4885	12.4873	12.4861	12.4849	12.4837	12.4825	12.4813	12.4801	12.4789	12.4777	12.4765	12.4752	12.474
12.5279	12.5267	12.5255	12.5243	12.5231	12.5219	12.5207	12.5195	12.5183	12.5171	12.5159	12.5147	12.5135	12.5123	12.5111	12.5099	12.5087	12.5075	12.5063	12.5051	12.5039	12.5027	12.5014	12.5002	12.499	12.4978	12.4966	12.4954	12.4942	12.493	12.4918	12.4906	12.4894	12.4882	12.487	12.4858	12.4846	12.4834	12.4822	12.481	12.4798	12.4786	12.4774	12.4762	12.475	12.4738	12.4726	12.4714	12.4702	12.469
12.5226	12.5214	12.5202	12.519	12.5178	12.5166	12.5154	12.5142	12.513	12.5119	12.5107	12.5095	12.5083	12.5071	12.5059	12.5047	12.5035	12.5023	12.5011	12.4999	12.4987	12.4975	12.4963	12.4951	12.4939	12.4927	12.4915	12.4903	12.4891	12.4879	12.4867	12.4855	12.4843	12.4832	12.482	12.4808	12.4796	12.4784	12.4772	12.476	12.4748	12.4736	12.4724	12.4712	12.47	12.4688	12.4676	12.4664	12.4652	12.464
12.5174	12.5162	12.515	12.5138	12.5126	12.5114	12.5102	12.509	12.5078	12.5067	12.5055	12.5043	12.5031	12.5019	12.5007	12.4995	12.4983	12.4971	12.4959	12.4948	12.4936	12.4924	12.4912	12.49	12.4888	12.4876	12.4864	12.4852	12.484	12.4828	12.4817	12.4805	12.4793	12.4781	12.4769	12.4757	12.4745	12.4733	12.4721	12.4709	12.4698	12.4686	12.4674	12.4662	12.465	12.4638	12.4626	12.4614	12.4602	12.459
12.5121	12.511	12.5098	12.5086	12.5074	12.5062	12.505	12.5038	12.5027	12.5015	12.5003	12.4991	12.4979	12.4967	12.4955	12.4944	12.4932	12.492	12.4908	12.4896	12.4884	12.4873	12.4861	12.4849	12.4837	12.4825	12.4813	12.4801	12.479	12.4778	12.4766	12.4754	12.4742	12.473	12.4718	12.4707	12.4695	12.4683	12.4671	12.4659	12.4647	12.4635	12.4624	12.4612	12.46	12.4588	12.4576	12.4564	12.4553	12.4541
12.5069	12.5058	12.5046	12.5034	12.5022	12.501	12.4999	12.4987	12.4975	12.4963	12.4951	12.494	12.4928	12.4916	12.4904	12.4892	12.4881	12.4869	12.4857	12.4845	12.4833	12.4822	12.481	12.4798	12.4786	12.4774	12.4763	12.4751	12.4739	12.4727	12.4715	12.4704	12.4692	12.468	12.4668	12.4656	12.4645	12.4633	12.4621	12.4609	12.4597	12.4586	12.4574	12.4562	12.455	12.4538	12.4527	12.4515	12.4503	12.4491
12.5017	12.5006	12.4994	12.4982	12.497	12.4959	12.4947	12.4935	12.4923	12.4912	12.49	12.4888	12.4876	12.4865	12.4853	12.4841	12.4829	12.4818	12.4806	12.4794	12.4782	12.4771	12.4759	12.4747	12.4735	12.4724	12.4712	12.47	12.4688	12.4677	12.4665	12.4653	12.4641	12.463	12.4618	12.4606	12.4594	12.4583	12.4571	12.4559	12.4547	12.4536	12.4524	12.4512	12.45	12.4489	12.4477	12.4465	12.4453	12.4442
12.4966	12.4954	12.4942	12.4931	12.4919	12.4907	12.4895	12.4884	12.4872	12.486	12.4849	12.4837	12.4825	12.4814	12.4802	12.479	12.4778	12.4767	12.4755	12.4743	12.4732	12.472	12.4708	12.4697	12.4685	12.4673	12.4661	12.465	12.4638	12.4626	12.4615	12.4603	12.4591	12.458	12.4568	12.4556	12.4545	12.4533	12.4521	12.4509	12.4498	12.4486	12.4474	12.4463	12.4451	12.4439	12.4428	12.4416	12.4404	12.4392
12.4914	12.4902	12.4891	12.4879	12.4867	12.4856	12.4844	12.4832	12.4821	12.4809	12.4798	12.4786	12.4774	12.4763	12.4751	12.4739	12.4728	12.4716	12.4704	12.4693	12.4681	12.4669	12.4658	12.4646	12.4634	12.4623	12.4611	12.46	12.4588	12.4576	12.4565	12.4553	12.4541	12.453	12.4518	12.4506	12.4495	12.4483	12.4471	12.446	12.4448	12.4437	12.4425	12.4413	12.4402	12.439	12.4378	12.4367	12.4355	12.4343
12.4862	12.4851	12.4839	12.4828	12.4816	12.4805	12.4793	12.4781	12.477	12.4758	12.4747	12.4735	12.4723	12.4712	12.47	12.4689	12.4677	12.4665	12.4654	12.4642	12.4631	12.4619	12.4607	12.4596	12.4584	12.4573	12.4561	12.4549	12.4538	12.4526	12.4515	12.4503	12.4492	12.448	12.4468	12.4457	12.4445	12.4434	12.4422	12.441	12.4399	12.4387	12.4376	12.4364	12.4352	12.4341	12.4329	12.4318	12.4306	12.4294
12.4811	12.48	12.4788	12.4777	12.4765	12.4753	12.4742	12.473	12.4719	12.4707	12.4696	12.4684	12.4673	12.4661	12.465	12.4638	12.4627	12.4615	12.4603	12.4592	12.458	12.4569	12.4557	12.4546	12.4534	12.4523	12.4511	12.45	12.4488	12.4476	12.4465	12.4453	12.4442	12.443	12.4419	12.4407	12.4396	12.4384	12.4373	12.4361	12.4349	12.4338	12.4326	12.4315	12.4303	12.4292	12.428	12.4269	12.4257	12.4246
12.476	12.4749	12.4737	12.4726	12.4714	12.4703	12.4691	12.468	12.4668	12.4657	12.4645	12.4634	12.4622	12.4611	12.4599	12.4588	12.4576	12.4565	12.4553	12.4542	12.453	12.4519	12.4507	12.4496	12.4484	12.4473	12.4461	12.445	12.4438	12.4427	12.4415	12.4404	12.4392	12.4381	12.4369	12.4358	12.4346	12.4335	12.4323	12.4312	12.43	12.4289	12.4277	12.4266	12.4254	12.4243	12.4231	12.422	12.4208	12.4197
12.4709	12.4698	12.4686	12.4675	12.4663	12.4652	12.464	12.4629	12.4617	12.4606	12.4595	12.4583	12.4572	12.456	12.4549	12.4537	12.4526	12.4515	12.4503	12.4492	12.448	12.4469	12.4457	12.4446	12.4434	12.4423	12.4412	12.44	12.4389	12.4377	12.4366	12.4354	12.4343	12.4331	12.432	12.4309	12.4297	12.4286	12.4274	12.4263	12.4251	12.424	12.4229	12.4217	12.4206	12.4194	12.4183	12.4171	12.416	12.4148
12.4658	12.4647	12.4635	12.4624	12.4613	12.4601	12.459	12.4578	12.4567	12.4556	12.4544	12.4533	12.4521	12.451	12.4499	12.4487	12.4476	12.4465	12.4453	12.4442	12.443	12.4419	12.4408	12.4396	12.4385	12.4373	12.4362	12.4351	12.4339	12.4328	12.4316	12.4305	12.4294	12.4282	12.4271	12.426	12.4248	12.4237	12.4225	12.4214	12.4203	12.4191	12.418	12.4168	12.4157	12.4146	12.4134	12.4123	12.4111	12.41
12.4607	12.4596	12.4585	12.4573	12.4562	12.4551	12.4539	12.4528	12.4517	12.4505	12.4494	12.4483	12.4471	12.446	12.4449	12.4437	12.4426	12.4415	12.4403	12.4392	12.4381	12.4369	12.4358	12.4347	12.4335	12.4324	12.4313	12.4301	12.429	12.4279	12.4267	12.4256	12.4245	12.4233	12.4222	12.4211	12.4199	12.4188	12.4177	12.4165	12.4154	12.4143	12.4131	12.412	12.4109	12.4097	12.4086	12.4075	12.4063	12.4052
12.4557	12.4546	12.4534	12.4523	12.4512	12.45	12.4489	12.4478	12.4467	12.4455	12.4444	12.4433	12.4421	12.441	12.4399	12.4388	12.4376	12.4365	12.4354	12.4342	12.4331	12.432	12.4309	12.4297	12.4286	12.4275	12.4263	12.4252	12.4241	12.423	12.4218	12.4207	12.4196	12.4184	12.4173	12.4162	12.4151	12.4139	12.4128	12.4117	12.4105	12.4094	12.4083	12.4072	12.406	12.4049	12.4038	12.4026	12.4015	12.4004
12.4507	12.4495	12.4484	12.4473	12.4462	12.445	12.4439	12.4428	12.4417	12.4405	12.4394	12.4383	12.4372	12.436	12.4349	12.4338	12.4327	12.4315	12.4304	12.4293	12.4282	12.4271	12.4259	12.4248	12.4237	12.4226	12.4214	12.4203	12.4192	12.4181	12.4169	12.4158	12.4147	12.4136	12.4124	12.4113	12.4102	12.4091	12.408	12.4068	12.4057	12.4046	12.4035	12.4023	12.4012	12.4001	12.399	12.3978	12.3967	12.3956
12.4456	12.4445	12.4434	12.4423	12.4412	12.44	12.4389	12.4378	12.4367	12.4356	12.4344	12.4333	12.4322	12.4311	12.43	12.4288	12.4277	12.4266	12.4255	12.4244	12.4233	12.4221	12.421	12.4199	12.4188	12.4177	12.4165	12.4154	12.4143	12.4132	12.4121	12.4109	12.4098	12.4087	12.4076	12.4065	12.4054	12.4042	12.4031	12.402	12.4009	12.3998	12.3986	12.3975	12.3964	12.3953	12.3942	12.3931	12.3919	12.3908
12.4406	12.4395	12.4384	12.4373	12.4362	12.4351	12.4339	12.4328	12.4317	12.4306	12.4295	12.4284	12.4273	12.4261	12.425	12.4239	12.4228	12.4217	12.4206	12.4195	12.4183	12.4172	12.4161	12.415	12.4139	12.4128	12.4117	12.4106	12.4094	12.4083	12.4072	12.4061	12.405	12.4039	12.4028	12.4016	12.4005	12.3994	12.3983	12.3972	12.3961	12.395	12.3938	12.3927	12.3916	12.3905	12.3894	12.3883	12.3872	12.3861
12.4356	12.4345	12.4334	12.4323	12.4312	12.4301	12.429	12.4279	12.4268	12.4256	12.4245	12.4234	12.4223	12.4212	12.4201	12.419	12.4179	12.4168	12.4157	12.4146	12.4135	12.4123	12.4112	12.4101	12.409	12.4079	12.4068	12.4057	12.4046	12.4035	12.4024	12.4013	12.4001	12.399	12.3979	12.3968	12.3957	12.3946	12.3935	12.3924	12.3913	12.3902	12.3891	12.388	12.3868	12.3857	12.3846	12.3835	12.3824	12.3813
12.4306	12.4295	12.4284	12.4273	12.4262	12.4251	12.424	12.4229	12.4218	12.4207	12.4196	12.4185	12.4174	12.4163	12.4152	12.4141	12.413	12.4119	12.4108	12.4097	12.4086	12.4075	12.4064	12.4053	12.4042	12.4031	12.402	12.4008	12.3997	12.3986	12.3975	12.3964	12.3953	12.3942	12.3931	12.392	12.3909	12.3898	12.3887	12.3876	12.3865	12.3854	12.3843	12.3832	12.3821	12.381	12.3799	12.3788	12.3777	12.3766
12.4257	12.4246	12.4235	12.4224	12.4213	12.4202	12.4191	12.418	12.4169	12.4158	12.4147	12.4136	12.4125	12.4114	12.4103	12.4092	12.4081	12.407	12.4059	12.4048	12.4037	12.4026	12.4015	12.4004	12.3993	12.3982	12.3971	12.396	12.3949	12.3938	12.3927	12.3916	12.3905	12.3894	12.3883	12.3872	12.3861	12.385	12.3839	12.3828	12.3817	12.3806	12.3795	12.3784	12.3773	12.3762	12.3751	12.374	12.3729	12.3718
12.4207	12.4196	12.4185	12.4175	12.4164	12.4153	12.4142	12.4131	12.412	12.4109	12.4098	12.4087	12.4076	12.4065	12.4054	12.4043	12.4032	12.4021	12.401	12.4	12.3989	12.3978	12.3967	12.3956	12.3945	12.3934	12.3923	12.3912	12.3901	12.389	12.3879	12.3868	12.3857	12.3846	12.3835	12.3825	12.3814	12.3803	12.3792	12.3781	12.377	12.3759	12.3748	12.3737	12.3726	12.3715	12.3704	12.3693	12.3682	12.3671
12.4158	12.4147	12.4136	12.4125	12.4114	12.4104	12.4093	12.4082	12.4071	12.406	12.4049	12.4038	12.4027	12.4016	12.4006	12.3995	12.3984	12.3973	12.3962	12.3951	12.394	12.3929	12.3918	12.3908	12.3897	12.3886	12.3875	12.3864	12.3853	12.3842	12.3831	12.382	12.381	12.3799	12.3788	12.3777	12.3766	12.3755	12.3744	12.3733	12.3722	12.3712	12.3701	12.369	12.3679	12.3668	12.3657	12.3646	12.3635	12.3624
12.4109	12.4098	12.4087	12.4076	12.4065	12.4055	12.4044	12.4033	12.4022	12.4011	12.4	12.399	12.3979	12.3968	12.3957	12.3946	12.3935	12.3925	12.3914	12.3903	12.3892	12.3881	12.387	12.3859	12.3849	12.3838	12.3827	12.3816	12.3805	12.3794	12.3784	12.3773	12.3762	12.3751	12.374	12.3729	12.3719	12.3708	12.3697	12.3686	12.3675	12.3664	12.3654	12.3643	12.3632	12.3621	12.361	12.3599	12.3589	12.3578
12.406	12.4049	12.4038	12.4027	12.4017	12.4006	12.3995	12.3984	12.3973	12.3963	12.3952	12.3941	12.393	12.3919	12.3909	12.3898	12.3887	12.3876	12.3866	12.3855	12.3844	12.3833	12.3822	12.3812	12.3801	12.379	12.3779	12.3768	12.3758	12.3747	12.3736	12.3725	12.3714	12.3704	12.3693	12.3682	12.3671	12.3661	12.365	12.3639	12.3628	12.3617	12.3607	12.3596	12.3585	12.3574	12.3563	12.3553	12.3542	12.3531
12.4011	12.4	12.3989	12.3979	12.3968	12.3957	12.3946	12.3936	12.3925	12.3914	12.3903	12.3893	12.3882	12.3871	12.386	12.385	12.3839	12.3828	12.3817	12.3807	12.3796	12.3785	12.3775	12.3764	12.3753	12.3742	12.3732	12.3721	12.371	12.3699	12.3689	12.3678	12.3667	12.3656	12.3646	12.3635	12.3624	12.3613	12.3603	12.3592	12.3581	12.357	12.356	12.3549	12.3538	12.3527	12.3517	12.3506	12.3495	12.3485
12.3962	12.3951	12.3941	12.393	12.3919	12.3909	12.3898	12.3887	12.3877	12.3866	12.3855	12.3844	12.3834	12.3823	12.3812	12.3802	12.3791	12.378	12.377	12.3759	12.3748	12.3738	12.3727	12.3716	12.3705	12.3695	12.3684	12.3673	12.3663	12.3652	12.3641	12.3631	12.362	12.3609	12.3599	12.3588	12.3577	12.3566	12.3556	12.3545	12.3534	12.3524	12.3513	12.3502	12.3492	12.3481	12.347	12.346	12.3449	12.3438
12.3913	12.3903	12.3892	12.3882	12.3871	12.386	12.385	12.3839	12.3828	12.3818	12.3807	12.3796	12.3786	12.3775	12.3764	12.3754	12.3743	12.3733	12.3722	12.3711	12.3701	12.369	12.3679	12.3669	12.3658	12.3647	12.3637	12.3626	12.3615	12.3605	12.3594	12.3584	12.3573	12.3562	12.3552	12.3541	12.353	12.352	12.3509	12.3498	12.3488	12.3477	12.3466	12.3456	12.3445	12.3434	12.3424	12.3413	12.3403	12.3392
12.3865	12.3854	12.3844	12.3833	12.3823	12.3812	12.3801	12.3791	12.378	12.377	12.3759	12.3748	12.3738	12.3727	12.3717	12.3706	12.3695	12.3685	12.3674	12.3664	12.3653	12.3642	12.3632	12.3621	12.3611	12.36	12.359	12.3579	12.3568	12.3558	12.3547	12.3537	12.3526	12.3515	12.3505	12.3494	12.3484	12.3473	12.3462	12.3452	12.3441	12.3431	12.342	12.3409	12.3399	12.3388	12.3378	12.3367	12.3356	12.3346
12.3817	12.3806	12.3796	12.3785	12.3774	12.3764	12.3753	12.3743	12.3732	12.3722	12.3711	12.3701	12.369	12.368	12.3669	12.3658	12.3648	12.3637	12.3627	12.3616	12.3606	12.3595	12.3585	12.3574	12.3564	12.3553	12.3542	12.3532	12.3521	12.3511	12.35	12.349	12.3479	12.3469	12.3458	12.3448	12.3437	12.3426	12.3416	12.3405	12.3395	12.3384	12.3374	12.3363	12.3353	12.3342	12.3332	12.3321	12.331	12.33
12.3768	12.3758	12.3747	12.3737	12.3726	12.3716	12.3705	12.3695	12.3684	12.3674	12.3663	12.3653	12.3642	12.3632	12.3621	12.3611	12.36	12.359	12.3579	12.3569	12.3558	12.3548	12.3537	12.3527	12.3516	12.3506	12.3496	12.3485	12.3475	12.3464	12.3454	12.3443	12.3433	12.3422	12.3412	12.3401	12.3391	12.338	12.337	12.3359	12.3349	12.3338	12.3328	12.3317	12.3307	12.3296	12.3286	12.3275	12.3265	12.3254
12.372	12.371	12.37	12.3689	12.3679	12.3668	12.3658	12.3647	12.3637	12.3626	12.3616	12.3605	12.3595	12.3585	12.3574	12.3564	12.3553	12.3543	12.3532	12.3522	12.3511	12.3501	12.3491	12.348	12.347	12.3459	12.3449	12.3438	12.3428	12.3417	12.3407	12.3396	12.3386	12.3376	12.3365	12.3355	12.3344	12.3334	12.3323	12.3313	12.3302	12.3292	12.3282	12.3271	12.3261	12.325	12.324	12.3229	12.3219	12.3208
12.3673	12.3662	12.3652	12.3641	12.3631	12.362	12.361	12.36	12.3589	12.3579	12.3568	12.3558	12.3548	12.3537	12.3527	12.3516	12.3506	12.3496	12.3485	12.3475	12.3464	12.3454	12.3444	12.3433	12.3423	12.3412	12.3402	12.3392	12.3381	12.3371	12.336	12.335	12.334	12.3329	12.3319	12.3308	12.3298	12.3288	12.3277	12.3267	12.3256	12.3246	12.3236	12.3225	12.3215	12.3204	12.3194	12.3184	12.3173	12.3163
12.3625	12.3614	12.3604	12.3594	12.3583	12.3573	12.3563	12.3552	12.3542	12.3532	12.3521	12.3511	12.35	12.349	12.348	12.3469	12.3459	12.3449	12.3438	12.3428	12.3418	12.3407	12.3397	12.3387	12.3376	12.3366	12.3356	12.3345	12.3335	12.3324	12.3314	12.3304	12.3293	12.3283	12.3273	12.3262	12.3252	12.3242	12.3231	12.3221	12.3211	12.32	12.319	12.3179	12.3169	12.3159	12.3148	12.3138	12.3128	12.3117
12.3577	12.3567	12.3556	12.3546	12.3536	12.3526	12.3515	12.3505	12.3495	12.3484	12.3474	12.3464	12.3453	12.3443	12.3433	12.3423	12.3412	12.3402	12.3392	12.3381	12.3371	12.3361	12.335	12.334	12.333	12.3319	12.3309	12.3299	12.3289	12.3278	12.3268	12.3258	12.3247	12.3237	12.3227	12.3216	12.3206	12.3196	12.3185	12.3175	12.3165	12.3155	12.3144	12.3134	12.3124	12.3113	12.3103	12.3093	12.3082	12.3072
12.353	12.3519	12.3509	12.3499	12.3489	12.3478	12.3468	12.3458	12.3448	12.3437	12.3427	12.3417	12.3407	12.3396	12.3386	12.3376	12.3365	12.3355	12.3345	12.3335	12.3324	12.3314	12.3304	12.3294	12.3283	12.3273	12.3263	12.3253	12.3242	12.3232	12.3222	12.3212	12.3201	12.3191	12.3181	12.3171	12.316	12.315	12.314	12.313	12.3119	12.3109	12.3099	12.3088	12.3078	12.3068	12.3058	12.3047	12.3037	12.3027
12.3482	12.3472	12.3462	12.3452	12.3441	12.3431	12.3421	12.3411	12.3401	12.339	12.338	12.337	12.336	12.335	12.3339	12.3329	12.3319	12.3309	12.3298	12.3288	12.3278	12.3268	12.3258	12.3247	12.3237	12.3227	12.3217	12.3207	12.3196	12.3186	12.3176	12.3166	12.3156	12.3145	12.3135	12.3125	12.3115	12.3104	12.3094	12.3084	12.3074	12.3064	12.3053	12.3043	12.3033	12.3023	12.3013	12.3002	12.2992	12.2982
12.3435	12.3425	12.3415	12.3405	12.3394	12.3384	12.3374	12.3364	12.3354	12.3344	12.3333	12.3323	12.3313	12.3303	12.3293	12.3283	12.3272	12.3262	12.3252	12.3242	12.3232	12.3222	12.3211	12.3201	12.3191	12.3181	12.3171	12.3161	12.315	12.314	12.313	12.312	12.311	12.31	12.3089	12.3079	12.3069	12.3059	12.3049	12.3039	12.3028	12.3018	12.3008	12.2998	12.2988	12.2978	12.2968	12.2957	12.2947	12.2937
12.3388	12.3378	12.3368	12.3358	12.3348	12.3337	12.3327	12.3317	12.3307	12.3297	12.3287	12.3277	12.3267	12.3256	12.3246	12.3236	12.3226	12.3216	12.3206	12.3196	12.3186	12.3176	12.3165	12.3155	12.3145	12.3135	12.3125	12.3115	12.3105	12.3095	12.3084	12.3074	12.3064	12.3054	12.3044	12.3034	12.3024	12.3014	12.3004	12.2993	12.2983	12.2973	12.2963	12.2953	12.2943	12.2933	12.2923	12.2912	12.2902	12.2892
12.3341	12.3331	12.3321	12.3311	12.3301	12.3291	12.3281	12.3271	12.326	12.325	12.324	12.323	12.322	12.321	12.32	12.319	12.318	12.317	12.316	12.315	12.314	12.313	12.312	12.3109	12.3099	12.3089	12.3079	12.3069	12.3059	12.3049	12.3039	12.3029	12.3019	12.3009	12.2999	12.2989	12.2979	12.2968	12.2958	12.2948	12.2938	12.2928	12.2918	12.2908	12.2898	12.2888	12.2878	12.2868	12.2858	12.2848
12.3294	12.3284	12.3274	12.3264	12.3254	12.3244	12.3234	12.3224	12.3214	12.3204	12.3194	12.3184	12.3174	12.3164	12.3154	12.3144	12.3134	12.3124	12.3114	12.3104	12.3094	12.3084	12.3074	12.3064	12.3054	12.3044	12.3034	12.3024	12.3014	12.3004	12.2994	12.2984	12.2974	12.2963	12.2953	12.2943	12.2933	12.2923	12.2913	12.2903	12.2893	12.2883	12.2873	12.2863	12.2853	12.2843	12.2833	12.2823	12.2813	12.2803
12.3248	12.3238	12.3228	12.3218	12.3208	12.3198	12.3188	12.3178	12.3168	12.3158	12.3148	12.3138	12.3128	12.3118	12.3108	12.3098	12.3088	12.3078	12.3068	12.3058	12.3048	12.3038	12.3028	12.3018	12.3008	12.2998	12.2988	12.2978	12.2968	12.2958	12.2948	12.2938	12.2928	12.2918	12.2908	12.2898	12.2888	12.2878	12.2868	12.2859	12.2849	12.2839	12.2829	12.2819	12.2809	12.2799	12.2789	12.2779	12.2769	12.2759
12.3201	12.3191	12.3181	12.3171	12.3161	12.3151	12.3141	12.3132	12.3122	12.3112	12.3102	12.3092	12.3082	12.3072	12.3062	12.3052	12.3042	12.3032	12.3022	12.3012	12.3002	12.2993	12.2983	12.2973	12.2963	12.2953	12.2943	12.2933	12.2923	12.2913	12.2903	12.2893	12.2883	12.2873	12.2863	12.2854	12.2844	12.2834	12.2824	12.2814	12.2804	12.2794	12.2784	12.2774	12.2764	12.2754	12.2744	12.2734	12.2724	12.2714
12.3155	12.3145	12.3135	12.3125	12.3115	12.3105	12.3095	12.3085	12.3076	12.3066	12.3056	12.3046	12.3036	12.3026	12.3016	12.3006	12.2997	12.2987	12.2977	12.2967	12.2957	12.2947	12.2937	12.2927	12.2917	12.2908	12.2898	12.2888	12.2878	12.2868	12.2858	12.2848	12.2838	12.2829	12.2819	12.2809	12.2799	12.2789	12.2779	12.2769	12.2759	12.2749	12.274	12.273	12.272	12.271	12.27	12.269	12.268	12.267
12.3108	12.3099	12.3089	12.3079	12.3069	12.3059	12.3049	12.304	12.303	12.302	12.301	12.3	12.299	12.2981	12.2971	12.2961	12.2951	12.2941	12.2931	12.2922	12.2912	12.2902	12.2892	12.2882	12.2872	12.2862	12.2853	12.2843	12.2833	12.2823	12.2813	12.2803	12.2794	12.2784	12.2774	12.2764	12.2754	12.2744	12.2735	12.2725	12.2715	12.2705	12.2695	12.2685	12.2676	12.2666	12.2656	12.2646	12.2636	12.2626
12.3062	12.3052	12.3043	12.3033	12.3023	12.3013	12.3004	12.2994	12.2984	12.2974	12.2964	12.2955	12.2945	12.2935	12.2925	12.2915	12.2906	12.2896	12.2886	12.2876	12.2866	12.2857	12.2847	12.2837	12.2827	12.2818	12.2808	12.2798	12.2788	12.2778	12.2769	12.2759	12.2749	12.2739	12.2729	12.272	12.271	12.27	12.269	12.268	12.2671	12.2661	12.2651	12.2641	12.2631	12.2622	12.2612	12.2602	12.2592	12.2583
12.3016	12.3007	12.2997	12.2987	12.2977	12.2968	12.2958	12.2948	12.2938	12.2929	12.2919	12.2909	12.2899	12.289	12.288	12.287	12.286	12.2851	12.2841	12.2831	12.2821	12.2812	12.2802	12.2792	12.2782	12.2773	12.2763	12.2753	12.2743	12.2734	12.2724	12.2714	12.2704	12.2695	12.2685	12.2675	12.2665	12.2656	12.2646	12.2636	12.2626	12.2617	12.2607	12.2597	12.2588	12.2578	12.2568	12.2558	12.2549	12.2539
12.297	12.2961	12.2951	12.2941	12.2932	12.2922	12.2912	12.2903	12.2893	12.2883	12.2873	12.2864	12.2854	12.2844	12.2835	12.2825	12.2815	12.2806	12.2796	12.2786	12.2776	12.2767	12.2757	12.2747	12.2738	12.2728	12.2718	12.2709	12.2699	12.2689	12.2679	12.267	12.266	12.265	12.2641	12.2631	12.2621	12.2612	12.2602	12.2592	12.2582	12.2573	12.2563	12.2553	12.2544	12.2534	12.2524	12.2515	12.2505	12.2495
12.2925	12.2915	12.2905	12.2896	12.2886	12.2876	12.2867	12.2857	12.2847	12.2838	12.2828	12.2819	12.2809	12.2799	12.279	12.278	12.277	12.2761	12.2751	12.2741	12.2732	12.2722	12.2712	12.2703	12.2693	12.2683	12.2674	12.2664	12.2654	12.2645	12.2635	12.2625	12.2616	12.2606	12.2596	12.2587	12.2577	12.2568	12.2558	12.2548	12.2539	12.2529	12.2519	12.251	12.25	12.249	12.2481	12.2471	12.2461	12.2452
[truncated: 303 more rows]
[truncated: 950 more columns]

## Sheet: Fig. 7b
89.4221	89.333	89.244	89.1549	89.0658	88.9768	88.8877	88.7987	88.7096	88.6206	88.5315	88.4425	88.3534	88.2643	88.1753	88.0862	87.9972	87.9081	87.8191	87.73	87.6409	87.5519	87.4628	87.3738	87.2847	87.1957	87.1066	87.0175	86.9285	86.8394	86.7504	86.6613	86.5723	86.4832	86.3942	86.3051	86.216	86.127	86.0379	85.9489	85.8598	85.7708	85.6817	85.5926	85.5036	85.4145	85.3255	85.2364	85.1474	85.0583
[truncated: 999 more rows]
[truncated: 950 more columns]

[truncated: 4 more sheets: Fig. 7c, Fig. 7d, Fig. 8_HOT, Fig. 8_Model]
